# Supplementary material for: trans-Diaqua­bis­[4-carboxy-5-carboxyl­ato-2-(pyridin-1-ium-4-yl)-1H-imidazol-1-ido-κ2 N 1,O 5]cobalt(II)
Source: Acta Crystallogr Sect E Struct Rep Online. 2011 Aug 17;67(Pt 9):m1257. doi: 10.1107/S1600536811032545 (PMC3200914; doi:10.1107/S1600536811032545)
Supplement: Supplementary file 1 [file e-67-m1257-sup1.cif]

##############################################################################
#                                                                            #
# This CIF contains the data in a paper accepted for publication in          #
# Acta Crystallographica Section E. It conforms to the requirements of       #
# Notes for Authors for Acta Crystallographica Section E, and has been       #
# peer reviewed under the auspices of the IUCr Commission on Journals.       #
#                                                                            #
# Full details of the Crystallographic Information File format               #
# are given in the paper "The Crystallographic Information File (CIF):       #
# a New Standard Archive File for Crystallography" by S. R. Hall, F. H.      #
# Allen and I. D. Brown [Acta Cryst. (1991), A47, 655-685].                  #
#                                                                            #
# The current version of the core CIF dictionary is obtainable from          #
# ftp://ftp.iucr.org/pub/cif_core.dic.                                       #
#                                                                            #
# Software is freely available for graphical display of the structure(s)     #
# in this CIF. For information consult the CIF software page                 #
# http://www.iucr.org/resources/cif/software.                                #
#                                                                            #
# This file may be used for bona fide research purposes within the           #
# scientific community so long as proper attribution is given to the journal # 
# article from which it was obtained.                                        #
#                                                                            #
##############################################################################
data_I
_audit_creation_method     SHELXL-97
_chemical_name_systematic
;
<i>trans</i>-Diaquabis[4-carboxy-5-carboxylato-2-(pyridin-1-ium-4-yl)-
1<i>H</i>-imidazol-1-ido-\k^2^<i>N</i>^1^,<i>O</i>^5^]cobalt(II)
;
_chemical_name_common     ?
_chemical_formula_moiety     'C20 H16 Co N6 O10'
_chemical_formula_sum     'C20 H16 Co N6 O10'
_chemical_formula_iupac     '[Co (C10 H6 N3 O4)2 (H2 O)2]'
_chemical_formula_weight     559.32
_chemical_melting_point     ?
_symmetry_cell_setting     monoclinic
_symmetry_space_group_name_H-M     'C 2/c'
_symmetry_space_group_name_Hall     '-C 2yc'
loop_
    _symmetry_equiv_pos_as_xyz
    'x, y, z'
    '-x, y, -z+1/2'
    'x+1/2, y+1/2, z'
    '-x+1/2, y+1/2, -z+1/2'
    '-x, -y, -z'
    'x, -y, z-1/2'
    '-x+1/2, -y+1/2, -z'
    'x+1/2, -y+1/2, z-1/2'
_cell_length_a     7.4146(17)
_cell_length_b     20.190(5)
_cell_length_c     13.361(3)
_cell_angle_alpha     90.00
_cell_angle_beta     97.383(3)
_cell_angle_gamma     90.00
_cell_volume     1983.6(8)
_cell_formula_units_Z     4
_cell_measurement_reflns_used     1775
_cell_measurement_theta_min     2.54
_cell_measurement_theta_max     25.54
_cell_measurement_temperature     296(2)
_exptl_crystal_description     block
_exptl_crystal_colour     brown
_exptl_crystal_size_max     0.27
_exptl_crystal_size_mid     0.26
_exptl_crystal_size_min     0.24
_exptl_crystal_density_diffrn     1.873
_exptl_crystal_density_meas     ?
_exptl_crystal_density_method     'not measured'
_exptl_crystal_F_000     1140
_exptl_absorpt_coefficient_mu     0.946
_exptl_absorpt_correction_type     multi-scan
_exptl_absorpt_process_details     '(SADABS; Sheldrick, 1996)'
_exptl_absorpt_correction_T_min     0.775
_exptl_absorpt_correction_T_max     0.797
_exptl_special_details     ?
_diffrn_ambient_temperature     296(2)
_diffrn_radiation_type     MoK\a
_diffrn_radiation_wavelength     0.71073
_diffrn_radiation_source     'fine-focus sealed tube'
_diffrn_radiation_monochromator     graphite
_diffrn_measurement_device_type     'Bruker AXS SMART APEX CCD diffractometer'
_diffrn_measurement_method     '\w scans'
_diffrn_detector_area_resol_mean     ?
_diffrn_reflns_number     4997
_diffrn_reflns_av_R_equivalents     0.0321
_diffrn_reflns_av_sigmaI/netI     0.0376
_diffrn_reflns_theta_min     2.02
_diffrn_reflns_theta_max     25.19
_diffrn_reflns_theta_full     25.19
_diffrn_measured_fraction_theta_max     0.998
_diffrn_measured_fraction_theta_full     0.998
_diffrn_reflns_limit_h_min     -8
_diffrn_reflns_limit_h_max     8
_diffrn_reflns_limit_k_min     -17
_diffrn_reflns_limit_k_max     24
_diffrn_reflns_limit_l_min     -15
_diffrn_reflns_limit_l_max     15
_diffrn_standards_number     0
_diffrn_standards_interval_count     .
_diffrn_standards_interval_time     .
_diffrn_standards_decay_%     ?
_refine_special_details
;
Refinement of <i>F</i>^2^ against ALL reflections. The weighted <i>R</i>-factor
<i>wR</i> and goodness of fit <i>S</i> are based on <i>F</i>^2^, conventional
<i>R</i>-factors <i>R</i> are based on <i>F</i>, with <i>F</i> set to zero for
negative <i>F</i>^2^. The threshold expression of <i>F</i>^2^ >
\s(<i>F</i>^2^) is used only for calculating <i>R</i>-factors(gt) <i>etc</i>.
and is not relevant to the choice of reflections for refinement.
<i>R</i>-factors based on <i>F</i>^2^ are statistically about twice as large
as those based on <i>F</i>, and <i>R</i>- factors based on ALL data will be
even larger.
;
_reflns_number_total     1775
_reflns_number_gt     1480
_reflns_threshold_expression     I>2\s(I)
_refine_ls_structure_factor_coef     Fsqd
_refine_ls_matrix_type     full
_refine_ls_R_factor_all     0.0437
_refine_ls_R_factor_gt     0.0347
_refine_ls_wR_factor_gt     0.0821
_refine_ls_wR_factor_ref     0.0877
_refine_ls_goodness_of_fit_ref     1.005
_refine_ls_restrained_S_all     1.005
_refine_ls_number_reflns     1775
_refine_ls_number_parameters     181
_refine_ls_number_restraints     3
_refine_ls_hydrogen_treatment     mixed
_refine_ls_weighting_scheme     calc
_refine_ls_weighting_details
         'calc w=1/[\s^2^(Fo^2^)+(0.0340P)^2^+5.2791P] where P=(Fo^2^+2Fc^2^)/3'
_atom_sites_solution_hydrogens     geom
_atom_sites_solution_primary     direct
_atom_sites_solution_secondary     difmap
_refine_ls_shift/su_max     0.021
_refine_ls_shift/su_mean     0.001
_refine_diff_density_max     0.266
_refine_diff_density_min     -0.429
_refine_ls_extinction_method     none
_refine_ls_extinction_coef     ?
loop_
    _atom_type_symbol
    _atom_type_description
    _atom_type_scat_dispersion_real
    _atom_type_scat_dispersion_imag
    _atom_type_scat_source
    'C' 'C' 0.0033 0.0016
                         'International Tables Vol C Tables 4.2.6.8 and 6.1.1.4'
    'H' 'H' 0.0000 0.0000
                         'International Tables Vol C Tables 4.2.6.8 and 6.1.1.4'
    'N' 'N' 0.0061 0.0033
                         'International Tables Vol C Tables 4.2.6.8 and 6.1.1.4'
    'O' 'O' 0.0106 0.0060
                         'International Tables Vol C Tables 4.2.6.8 and 6.1.1.4'
    'Co' 'Co' 0.3494 0.9721
                         'International Tables Vol C Tables 4.2.6.8 and 6.1.1.4'
_computing_data_collection     'APEX2 (Bruker, 2004)'
_computing_cell_refinement     'SAINT (Bruker, 2004)'
_computing_data_reduction     'SAINT  (Bruker, 2004)'
_computing_structure_solution     'SHELXS97 (Sheldrick, 2008)'
_computing_structure_refinement     'SHELXL97 (Sheldrick, 2008)'
_computing_molecular_graphics     'SHELXTL (Sheldrick, 2008)'
_computing_publication_material     'SHELXTL  (Sheldrick, 2008)'
loop_
    _atom_site_type_symbol
    _atom_site_label
    _atom_site_fract_x
    _atom_site_fract_y
    _atom_site_fract_z
    _atom_site_U_iso_or_equiv
    _atom_site_adp_type
    _atom_site_calc_flag
    _atom_site_refinement_flags
    _atom_site_occupancy
    _atom_site_symmetry_multiplicity
    _atom_site_disorder_assembly
    _atom_site_disorder_group
    C C1 0.9792(4) 0.32925(12) 0.57368(19) 0.0187(6) Uani d . 1 1 . .
    C C2 0.8527(4) 0.34198(12) 0.63981(19) 0.0193(6) Uani d . 1 1 . .
    C C3 0.8791(3) 0.23737(12) 0.62348(19) 0.0178(5) Uani d . 1 1 . .
    C C4 0.8456(3) 0.16716(13) 0.63859(19) 0.0193(6) Uani d . 1 1 . .
    C C5 0.9082(4) 0.11718(14) 0.5791(2) 0.0257(6) Uani d . 1 1 . .
    H H5 0.9695 0.1279 0.5248 0.031 Uiso calc R 1 1 . .
    C C6 0.8781(4) 0.05252(15) 0.6016(2) 0.0332(7) Uani d . 1 1 . .
    H H6 0.9176 0.0193 0.5613 0.040 Uiso calc R 1 1 . .
    C C7 0.7298(4) 0.08204(14) 0.7376(2) 0.0282(7) Uani d . 1 1 . .
    H H7 0.6702 0.0695 0.7918 0.034 Uiso calc R 1 1 . .
    C C8 0.7511(4) 0.14764(13) 0.7177(2) 0.0254(6) Uani d . 1 1 . .
    H H8 0.7026 0.1795 0.7569 0.031 Uiso calc R 1 1 . .
    C C9 1.0837(4) 0.37354(13) 0.5147(2) 0.0234(6) Uani d . 1 1 . .
    C C10 0.7965(4) 0.40581(13) 0.6804(2) 0.0240(6) Uani d . 1 1 . .
    Co Co1 1.2500 0.2500 0.5000 0.02030(17) Uani d S 1 2 . .
    N N1 0.9989(3) 0.26264(10) 0.56502(16) 0.0176(5) Uani d . 1 1 . .
    N N2 0.7881(3) 0.28357(10) 0.67008(16) 0.0203(5) Uani d . 1 1 . .
    N N3 0.7934(3) 0.03578(12) 0.68026(19) 0.0290(6) Uani d . 1 1 . .
    H H3 0.779(4) -0.0073(16) 0.697(2) 0.035 Uiso d . 1 1 . .
    O O1 1.1926(3) 0.34767(9) 0.46237(15) 0.0295(5) Uani d . 1 1 . .
    O O2 1.0579(3) 0.43564(9) 0.51720(17) 0.0358(5) Uani d . 1 1 . .
    O O3 0.8438(3) 0.45907(9) 0.63801(17) 0.0376(6) Uani d . 1 1 . .
    O O4 0.7109(3) 0.40657(10) 0.75400(16) 0.0330(5) Uani d . 1 1 . .
    O O1W 1.1046(3) 0.21633(13) 0.36503(16) 0.0390(6) Uani d D 1 1 . .
    H H1WA 0.990(2) 0.2183(19) 0.356(3) 0.058 Uiso d D 1 1 . .
    H H1WB 1.139(4) 0.1901(16) 0.326(2) 0.058 Uiso d D 1 1 . .
    H H3A 0.940(5) 0.4481(18) 0.574(3) 0.058 Uiso d . 1 1 . .
loop_
    _atom_site_aniso_label
    _atom_site_aniso_U_11
    _atom_site_aniso_U_22
    _atom_site_aniso_U_33
    _atom_site_aniso_U_12
    _atom_site_aniso_U_13
    _atom_site_aniso_U_23
    C1 0.0225(14) 0.0126(13) 0.0219(14) 0.0016(11) 0.0061(11) 0.0013(10)
    C2 0.0237(14) 0.0142(13) 0.0208(14) 0.0007(10) 0.0061(11) 0.0008(10)
    C3 0.0203(13) 0.0141(13) 0.0197(13) -0.0001(10) 0.0048(10) 0.0018(10)
    C4 0.0196(14) 0.0175(14) 0.0207(14) -0.0002(11) 0.0019(10) 0.0022(11)
    C5 0.0315(15) 0.0212(15) 0.0262(15) -0.0021(12) 0.0106(12) 0.0008(11)
    C6 0.0450(18) 0.0211(15) 0.0357(18) -0.0007(13) 0.0136(14) -0.0048(13)
    C7 0.0337(17) 0.0229(15) 0.0304(16) -0.0024(12) 0.0127(13) 0.0049(12)
    C8 0.0307(15) 0.0193(14) 0.0285(15) 0.0002(12) 0.0124(12) 0.0002(12)
    C9 0.0269(15) 0.0187(14) 0.0259(15) 0.0008(11) 0.0081(12) 0.0029(11)
    C10 0.0260(15) 0.0192(14) 0.0280(16) 0.0015(12) 0.0076(12) -0.0032(11)
    Co1 0.0246(3) 0.0161(3) 0.0218(3) 0.0021(2) 0.0090(2) 0.0006(2)
    N1 0.0215(11) 0.0137(11) 0.0187(11) 0.0008(9) 0.0065(9) 0.0009(8)
    N2 0.0229(12) 0.0159(11) 0.0235(12) 0.0006(9) 0.0079(9) 0.0007(9)
    N3 0.0361(14) 0.0144(12) 0.0375(15) -0.0041(11) 0.0083(11) 0.0038(11)
    O1 0.0361(12) 0.0200(10) 0.0365(12) 0.0046(9) 0.0201(9) 0.0075(9)
    O2 0.0500(14) 0.0132(10) 0.0498(14) 0.0029(9) 0.0275(11) 0.0058(9)
    O3 0.0600(15) 0.0148(10) 0.0439(13) 0.0026(10) 0.0285(11) -0.0002(9)
    O4 0.0425(13) 0.0223(11) 0.0383(12) 0.0023(9) 0.0211(10) -0.0056(9)
    O1W 0.0258(11) 0.0621(17) 0.0296(12) 0.0044(11) 0.0056(10) -0.0179(11)
_geom_special_details
;
All e.s.d.'s (except the e.s.d. in the dihedral angle between two l.s. planes)
are estimated using the full covariance matrix. The cell e.s.d.'s are taken
into account individually in the estimation of e.s.d.'s in distances, angles
and torsion angles; correlations between e.s.d.'s in cell parameters are only
used when they are defined by crystal symmetry. An approximate (isotropic)
treatment of cell e.s.d.'s is used for estimating e.s.d.'s involving l.s.
planes.
;
loop_
    _geom_bond_atom_site_label_1
    _geom_bond_atom_site_label_2
    _geom_bond_site_symmetry_2
    _geom_bond_distance
    _geom_bond_publ_flag
    C1 N1 . 1.359(3) ?
    C1 C2 . 1.393(4) ?
    C1 C9 . 1.475(4) ?
    C2 N2 . 1.354(3) ?
    C2 C10 . 1.479(4) ?
    C3 N2 . 1.350(3) ?
    C3 N1 . 1.355(3) ?
    C3 C4 . 1.458(3) ?
    C4 C8 . 1.398(4) ?
    C4 C5 . 1.400(4) ?
    C5 C6 . 1.365(4) ?
    C5 H5 . 0.9300 ?
    C6 N3 . 1.335(4) ?
    C6 H6 . 0.9300 ?
    C7 N3 . 1.332(4) ?
    C7 C8 . 1.364(4) ?
    C7 H7 . 0.9300 ?
    C8 H8 . 0.9300 ?
    C9 O1 . 1.248(3) ?
    C9 O2 . 1.269(3) ?
    C10 O4 . 1.237(3) ?
    C10 O3 . 1.285(3) ?
    Co1 O1 7_756 2.0659(19) ?
    Co1 O1 . 2.0659(19) ?
    Co1 O1W 7_756 2.092(2) ?
    Co1 O1W . 2.092(2) ?
    Co1 N1 7_756 2.169(2) ?
    Co1 N1 . 2.169(2) ?
    N3 H3 . 0.91(3) ?
    O2 H3A . 1.25(4) ?
    O3 H3A . 1.20(4) ?
    O1W H1WA . 0.841(18) ?
    O1W H1WB . 0.810(18) ?
loop_
    _geom_angle_atom_site_label_1
    _geom_angle_atom_site_label_2
    _geom_angle_atom_site_label_3
    _geom_angle_site_symmetry_1
    _geom_angle_site_symmetry_3
    _geom_angle
    _geom_angle_publ_flag
    N1 C1 C2 . . 109.0(2) ?
    N1 C1 C9 . . 119.0(2) ?
    C2 C1 C9 . . 132.0(2) ?
    N2 C2 C1 . . 108.8(2) ?
    N2 C2 C10 . . 121.5(2) ?
    C1 C2 C10 . . 129.6(2) ?
    N2 C3 N1 . . 114.1(2) ?
    N2 C3 C4 . . 120.3(2) ?
    N1 C3 C4 . . 125.6(2) ?
    C8 C4 C5 . . 117.5(2) ?
    C8 C4 C3 . . 119.3(2) ?
    C5 C4 C3 . . 123.2(2) ?
    C6 C5 C4 . . 119.2(3) ?
    C6 C5 H5 . . 120.4 ?
    C4 C5 H5 . . 120.4 ?
    N3 C6 C5 . . 121.5(3) ?
    N3 C6 H6 . . 119.2 ?
    C5 C6 H6 . . 119.2 ?
    N3 C7 C8 . . 120.7(3) ?
    N3 C7 H7 . . 119.7 ?
    C8 C7 H7 . . 119.7 ?
    C7 C8 C4 . . 120.2(3) ?
    C7 C8 H8 . . 119.9 ?
    C4 C8 H8 . . 119.9 ?
    O1 C9 O2 . . 122.6(2) ?
    O1 C9 C1 . . 117.9(2) ?
    O2 C9 C1 . . 119.6(2) ?
    O4 C10 O3 . . 122.5(2) ?
    O4 C10 C2 . . 120.0(2) ?
    O3 C10 C2 . . 117.5(2) ?
    O1 Co1 O1 7_756 . 180.00(11) ?
    O1 Co1 O1W 7_756 7_756 91.89(9) ?
    O1 Co1 O1W . 7_756 88.11(9) ?
    O1 Co1 O1W 7_756 . 88.11(9) ?
    O1 Co1 O1W . . 91.89(9) ?
    O1W Co1 O1W 7_756 . 180.0 ?
    O1 Co1 N1 7_756 7_756 79.89(7) ?
    O1 Co1 N1 . 7_756 100.11(7) ?
    O1W Co1 N1 7_756 7_756 90.55(8) ?
    O1W Co1 N1 . 7_756 89.45(8) ?
    O1 Co1 N1 7_756 . 100.11(7) ?
    O1 Co1 N1 . . 79.89(7) ?
    O1W Co1 N1 7_756 . 89.45(8) ?
    O1W Co1 N1 . . 90.55(8) ?
    N1 Co1 N1 7_756 . 180.0 ?
    C3 N1 C1 . . 103.8(2) ?
    C3 N1 Co1 . . 147.82(17) ?
    C1 N1 Co1 . . 104.92(16) ?
    C3 N2 C2 . . 104.3(2) ?
    C7 N3 C6 . . 120.8(3) ?
    C7 N3 H3 . . 118(2) ?
    C6 N3 H3 . . 121(2) ?
    C9 O1 Co1 . . 113.00(17) ?
    C9 O2 H3A . . 109.5(17) ?
    C10 O3 H3A . . 112.3(17) ?
    Co1 O1W H1WA . . 121(2) ?
    Co1 O1W H1WB . . 127(2) ?
    H1WA O1W H1WB . . 109(3) ?
loop_
    _geom_hbond_atom_site_label_D
    _geom_hbond_atom_site_label_H
    _geom_hbond_atom_site_label_A
    _geom_hbond_site_symmetry_A
    _geom_hbond_distance_DH
    _geom_hbond_distance_HA
    _geom_hbond_distance_DA
    _geom_hbond_angle_DHA
    O1W H1WA N2 7_656 0.841(18) 2.050(19) 2.889(3) 176(4)
    O1W H1WB O4 8 0.810(18) 2.27(2) 3.046(3) 161(4)
    N3 H3 O4 4_646 0.91(3) 1.86(3) 2.754(3) 170(3)
    O3 H3A O2 . 1.20(4) 1.25(4) 2.451(3) 172(3)
_iucr_refine_instructions_details
;
TITL IIII in C2/c
CELL 0.71073   7.4146  20.1895  13.3614  90.000  97.383  90.000
ZERR   4.00   0.0017   0.0046   0.0030   0.000   0.003   0.000
LATT 7
SYMM -X, Y, 0.5-Z
SFAC C  H  N  O  Co
UNIT 80  64  24  40  4
OMIT -3 50.4
L.S. 10
ACTA
BOND $H
FMAP 2
PLAN 20
size 0.27 0.24 0.26
htab
htab O3 O2
htab N3 O3_$2
htab N3 O4_$2
eqiv $2 -x+3/2, y-1/2, -z+3/2
eqiv $2 -x+3/2, y-1/2, -z+3/2
htab O1w O4_$3
htab O1w N2_$3
htab O1w N2_$4
eqiv $3 x+1/2, -y+1/2, z-1/2
eqiv $3 x+1/2, -y+1/2, z-1/2
eqiv $4 -x+3/2, -y+1/2, -z+1
DFIX 0.82 0.02 O1W H1WA O1W H1WB
DFIX 1.35 0.02 H1WA H1WB
WGHT   0.034000   5.279100
FVAR 0.238540
TEMP 0
C1     1   0.979218   0.329253   0.573680  11.000000   0.022540 =
           0.012590   0.021880   0.001290   0.006060   0.001600
C2     1   0.852652   0.341978   0.639808  11.000000   0.023710 =
           0.014150   0.020790   0.000760   0.006140   0.000720
C3     1   0.879125   0.237365   0.623479  11.000000   0.020250 =
           0.014060   0.019710   0.001770   0.004760  -0.000110
C4     1   0.845572   0.167159   0.638591  11.000000   0.019550 =
           0.017520   0.020690   0.002190   0.001900  -0.000240
C5     1   0.908188   0.117185   0.579075  11.000000   0.031530 =
           0.021230   0.026160   0.000760   0.010600  -0.002130
AFIX 43
H5     2   0.969537   0.127938   0.524792  11.000000  -1.200000
AFIX 0
C6     1   0.878148   0.052518   0.601648  11.000000   0.045000 =
           0.021060   0.035740  -0.004810   0.013580  -0.000660
AFIX 43
H6     2   0.917634   0.019346   0.561336  11.000000  -1.200000
AFIX 0
C7     1   0.729763   0.082042   0.737621  11.000000   0.033650 =
           0.022900   0.030440   0.004860   0.012740  -0.002370
AFIX 43
H7     2   0.670208   0.069478   0.791771  11.000000  -1.200000
AFIX 0
C8     1   0.751094   0.147641   0.717726  11.000000   0.030700 =
           0.019270   0.028540   0.000210   0.012350   0.000160
AFIX 43
H8     2   0.702639   0.179479   0.756923  11.000000  -1.200000
AFIX 0
C9     1   1.083723   0.373538   0.514731  11.000000   0.026900 =
           0.018710   0.025860   0.002950   0.008140   0.000840
C10    1   0.796549   0.405806   0.680429  11.000000   0.025990 =
           0.019250   0.027980  -0.003170   0.007610   0.001510
Co1    5   1.250000   0.250000   0.500000  10.500000   0.024630 =
           0.016060   0.021800   0.000550   0.009030   0.002120
N1     3   0.998878   0.262639   0.565018  11.000000   0.021520 =
           0.013670   0.018740   0.000930   0.006480   0.000770
N2     3   0.788102   0.283575   0.670085  11.000000   0.022920 =
           0.015880   0.023470   0.000680   0.007860   0.000610
N3     3   0.793394   0.035781   0.680257  11.000000   0.036130 =
           0.014450   0.037470   0.003800   0.008250  -0.004090
H3     2   0.779053  -0.007336   0.696727  11.000000  -1.200000
O1     4   1.192560   0.347673   0.462365  11.000000   0.036110 =
           0.020020   0.036490   0.007510   0.020110   0.004630
O2     4   1.057881   0.435642   0.517199  11.000000   0.050020 =
           0.013220   0.049790   0.005750   0.027480   0.002870
O3     4   0.843828   0.459066   0.638014  11.000000   0.060010 =
           0.014750   0.043870  -0.000180   0.028460   0.002560
O4     4   0.710948   0.406571   0.754004  11.000000   0.042470 =
           0.022340   0.038300  -0.005560   0.021060   0.002280
O1W    4   1.104593   0.216329   0.365031  11.000000   0.025780 =
           0.062060   0.029620  -0.017940   0.005620   0.004420
H1WA   2   0.990407   0.218280   0.355680  11.000000  -1.500000
H1WB   2   1.139275   0.190106   0.325797  11.000000  -1.500000
H3A    2   0.939934   0.448095   0.573913  11.000000  -1.500000
HKLF 4
END
Q1     1   0.879100   0.343400   0.581900  11.000000   0.050000 0.270000
Q2     1   1.102700   0.257300   0.483500  11.000000   0.050000 0.260000
Q3     1   0.842700   0.373800   0.660400  11.000000   0.050000 0.260000
Q4     1   0.667100   0.006700   0.575300  11.000000   0.050000 0.250000
Q5     1   1.012600   0.348600   0.536600  11.000000   0.050000 0.250000
Q6     1   1.173000   0.430800   0.546200  11.000000   0.050000 0.220000
Q7     1   0.859100   0.199900   0.617300  11.000000   0.050000 0.220000
Q8     1   0.500000   0.084500   0.750000  10.500000   0.050000 0.220000
Q9     1   0.980200   0.300300   0.560300  11.000000   0.050000 0.210000
Q10    1   0.818300   0.402300   0.758800  11.000000   0.050000 0.210000
Q11    1   0.968900   0.339500   0.626500  11.000000   0.050000 0.210000
Q12    1   1.163100   0.219500   0.538700  11.000000   0.050000 0.210000
Q13    1   0.772900   0.159900   0.660500  11.000000   0.050000 0.200000
Q14    1   1.185300   0.350200   0.510400  11.000000   0.050000 0.200000
Q15    1   0.815900   0.120600   0.738500  11.000000   0.050000 0.200000
Q16    1   0.868700   0.148300   0.601400  11.000000   0.050000 0.200000
Q17    1   0.676300   0.338900   0.561700  11.000000   0.050000 0.200000
Q18    1   0.646200   0.403300   0.685100  11.000000   0.050000 0.190000
Q19    1   1.000500   0.293200   0.724400  11.000000   0.050000 0.180000
Q20    1   0.777800   0.427700   0.638400  11.000000   0.050000 0.180000
HKLF 4
REM  IIII in C2/c
REM R1=  0.0347 for   1480 Fo > 4sig(Fo)  and  0.0437 for all   1774 data
REM    181 parameters refined using      3 restraints
;
data_global
_journal_date_recd_electronic     2011-07-08
_journal_date_accepted     2011-08-11
_journal_name_full     'Acta Crystallographica, Section E'
_journal_year     2011
_journal_volume     67
_journal_issue      9
_journal_page_first     m1257
_journal_page_last     m1257
_journal_paper_category     QM
_journal_coeditor_code     BT5574
_publ_contact_author_name     'Hong, Deng'
_publ_contact_author_address
;
School of Chemistry and Environment
South China Nomal University
Guangzhou 510006
P. R. China
;
_publ_contact_author_email     dh@scnu.edu.cn
_publ_contact_author_fax     '86 20 39310187'
_publ_contact_author_phone     '86 20 39310253'
_publ_section_title
;\
<i>trans</i>-Diaquabis[4-carboxy-5-carboxylato-2-(pyridin-1-ium-4-yl)-\
1<i>H</i>-imidazol-1-ido-\k^2^<i>N</i>^1^,<i>O</i>^5^]cobalt(II)
;
_publ_section_title_footnote     .
loop_
    _publ_author_name
    _publ_author_footnote
    _publ_author_address
    'Sun, Lin' .
;
School of Chemistry and Environment
South China Normal University
Guangzhou 510006
People's Republic of China
;
    'Huang, Yu Hua' .
;
School of Chemistry and Environment
South China Normal University
Guangzhou 510006
People's Republic of China
;
    'Chen, Ting Ting' .
;
School of Chemistry and Environment
South China Normal University
Guangzhou 510006
People's Republic of China
;
    'Deng, Hong' .
;
School of Chemistry and Environment
South China Normal University
Guangzhou 510006
People's Republic of China
;
