# Supplementary material for: trans-Diaqua­bis­[4-carboxy-5-carboxyl­ato-2-(pyridin-1-ium-4-yl)-1H-imidazol-1-ido-κ2 N 1,O 5]cobalt(II)
Source: Acta Crystallogr Sect E Struct Rep Online. 2011 Aug 17;67(Pt 9):m1257. doi: 10.1107/S1600536811032545 (PMC3200914; doi:10.1107/S1600536811032545)
Supplement: Supplementary file 2 [file e-67-m1257-Isup2.hkl]

# 
# h,k,l, Fc-squared, Fo-squared, sigma(Fo-squared) and status flag 
# 
data_I
_shelx_title ' IIII in C2/c' 
_shelx_refln_list_code          4 
_shelx_F_calc_maximum      448.22 
_exptl_crystal_F_000      1140.00 
_reflns_d_resolution_high  0.8348 
 
loop_ 
 _symmetry_equiv_pos_as_xyz 
 'x, y, z' 
 '-x, y, -z+1/2' 
 'x+1/2, y+1/2, z' 
 '-x+1/2, y+1/2, -z+1/2' 
 '-x, -y, -z' 
 'x, -y, z-1/2' 
 '-x+1/2, -y+1/2, -z' 
 'x+1/2, -y+1/2, z-1/2' 
 
_cell_length_a     7.4146 
_cell_length_b    20.1895 
_cell_length_c    13.3614 
_cell_angle_alpha  90.000 
_cell_angle_beta   97.383 
_cell_angle_gamma  90.000 
 
_shelx_F_squared_multiplier     1.000 
 
loop_ 
 _refln_index_h 
 _refln_index_k 
 _refln_index_l 
 _refln_F_squared_calc 
 _refln_F_squared_meas 
 _refln_F_squared_sigma 
 _refln_observed_status 
   2   0   0    49344.10    49327.26   1093.27 o 
   4   0   0     4290.23     3901.29     90.30 o 
   6   0   0     1812.27     1768.09     70.30 o 
   8   0   0     1522.39     1422.43    128.64 o 
   1   1   0     4381.98     4857.15     69.48 o 
   3   1   0       95.05      114.93      9.05 o 
   5   1   0      497.23      586.93     23.01 o 
   7   1   0        7.44        3.89     17.11 o 
   0   2   0    23218.32    22378.03    484.95 o 
   2   2   0      269.24      226.74     11.21 o 
   4   2   0     3990.68     3925.73     69.34 o 
   6   2   0      730.60      772.97     41.17 o 
   8   2   0     2723.77     2967.26    104.68 o 
   1   3   0      717.60      785.15     55.04 o 
   3   3   0       79.62       51.14      7.69 o 
   5   3   0     3739.64     3831.16     73.47 o 
   7   3   0      159.62      145.48     27.34 o 
   0   4   0      470.59      388.37     39.89 o 
   2   4   0      120.07      127.25     32.44 o 
   4   4   0     2030.96     1855.19     41.88 o 
   6   4   0      552.29      525.84     38.24 o 
   8   4   0     2039.08     2168.77     98.30 o 
   1   5   0      529.23      433.61     20.07 o 
   3   5   0      486.49      492.65     20.06 o 
   5   5   0     1445.36     1347.61     42.70 o 
   7   5   0       67.36       85.02     23.92 o 
   0   6   0    27980.93    27184.94    596.97 o 
   2   6   0     3474.22     3135.00     73.78 o 
   4   6   0     6782.63     6655.90    134.99 o 
   6   6   0     4866.93     4895.72    130.72 o 
   8   6   0      850.80      878.67     73.59 o 
   1   7   0      176.90      176.60     11.94 o 
   3   7   0     2140.02     2335.35     51.28 o 
   5   7   0     1441.99     1500.22     58.00 o 
   7   7   0      176.05      184.70     29.81 o 
   0   8   0     2091.64     2116.89    146.74 o 
   2   8   0     2736.84     2450.55     54.87 o 
   4   8   0     3366.79     3124.86     91.52 o 
   6   8   0     2719.96     2737.50    118.96 o 
   8   8   0      998.76      927.86     77.61 o 
   1   9   0     6839.25     7533.41    132.88 o 
   3   9   0      109.78       76.01      9.79 o 
   5   9   0      551.54      546.33     42.72 o 
   7   9   0        7.70       11.88     27.19 o 
   0  10   0    36463.35    39035.57    861.35 o 
   2  10   0     2226.16     2049.15     51.15 o 
   4  10   0      804.51      725.74     38.80 o 
   6  10   0       49.07       96.12     30.78 o 
   8  10   0     1629.52     1515.09     96.63 o 
   1  11   0      121.68      128.93     14.11 o 
   3  11   0       53.07       45.84     14.29 o 
   5  11   0      532.29      519.35     63.08 o 
   7  11   0        1.76        2.19     26.42 o 
   0  12   0     5854.99     6188.52    166.55 o 
   2  12   0     4959.62     4817.18     98.83 o 
   4  12   0     7834.52     7850.20    152.25 o 
   6  12   0       18.13       -1.05     21.26 o 
   1  13   0     1273.57     1389.43     42.71 o 
   3  13   0       18.18       17.58     23.20 o 
   5  13   0     1638.80     1640.98     86.60 o 
   7  13   0      152.90      171.83     44.51 o 
   0  14   0     3553.59     3156.29    225.38 o 
   2  14   0     1426.74     1439.28     58.72 o 
   4  14   0      772.57      754.56     60.12 o 
   6  14   0        6.35        8.39     24.57 o 
   1  15   0        6.33       11.05     14.91 o 
   3  15   0      562.72      701.76     48.21 o 
   5  15   0      437.08      432.67     55.98 o 
   0  16   0      608.20      583.28     45.67 o 
   2  16   0     3019.48     2990.19     76.19 o 
   4  16   0      297.79      225.59     50.96 o 
   6  16   0     2304.81     2590.35    125.49 o 
   1  17   0      112.90      237.95     46.39 o 
   3  17   0     3616.35     3761.53    138.92 o 
   5  17   0      215.46      156.89     41.54 o 
   0  18   0      154.63      432.84     60.10 o 
   2  18   0     5328.13     4773.33    267.91 o 
   4  18   0     3839.51     3608.88    144.58 o 
   1  19   0       66.27       91.48     69.59 o 
   3  19   0     1025.16     1027.65     74.02 o 
   5  19   0      121.50      185.29     46.68 o 
   0  20   0     1941.95     2204.29    139.18 o 
   2  20   0     5151.53     5199.56    217.48 o 
   4  20   0      773.40      832.87     73.16 o 
   1  21   0       24.28       37.38     48.24 o 
   3  21   0        0.42       37.13     65.37 o 
   0  22   0      685.14      729.67     94.72 o 
   2  22   0       77.74       98.14     34.49 o 
   1  23   0       14.09       31.63     44.99 o 
  -7   1   1     2940.98     3009.15     98.44 o 
  -5   1   1     2544.12     2651.86     57.59 o 
  -3   1   1     2158.41     1927.20     43.96 o 
  -1   1   1      617.27      831.58     22.62 o 
   1   1   1    17721.33    18463.63    225.31 o 
   3   1   1     8199.66     8177.50    123.07 o 
   5   1   1     7252.60     7679.35    114.58 o 
   7   1   1      417.35      411.47     28.81 o 
  -8   2   1        5.29       -2.07     22.25 o 
  -6   2   1      212.00      276.37     30.49 o 
  -4   2   1      906.18      972.17     31.49 o 
  -2   2   1     4274.00     4491.08     87.71 o 
   0   2   1      609.91      897.64     35.91 o 
   2   2   1    10498.24    10903.46    139.94 o 
   4   2   1      267.38      274.45     14.74 o 
   6   2   1      492.68      517.86     24.51 o 
   8   2   1      477.17      487.23     49.97 o 
  -7   3   1     1492.84     1630.31     69.93 o 
  -5   3   1      184.62      264.38     20.92 o 
  -3   3   1     9540.29     9565.22    232.51 o 
  -1   3   1    26402.53    24928.40    445.18 o 
   1   3   1     7534.46     7172.76    118.79 o 
   3   3   1     4364.67     3984.46    113.51 o 
   5   3   1     4102.39     3999.47     76.63 o 
   7   3   1     2041.90     2172.82     68.81 o 
  -8   4   1       24.79       18.53     35.69 o 
  -6   4   1       44.99       38.85     16.22 o 
  -4   4   1     4225.30     4702.67     90.98 o 
  -2   4   1     5894.16     6548.95    108.23 o 
   0   4   1     1263.52     1197.86     27.38 o 
   2   4   1      104.19      103.73      8.32 o 
   4   4   1     2915.89     3000.58     58.86 o 
   6   4   1      268.65      265.84     30.14 o 
   8   4   1      148.98      213.34     43.72 o 
  -7   5   1      421.89      494.91     43.63 o 
  -5   5   1     3150.93     3171.74     91.11 o 
  -3   5   1       71.51       39.70      8.81 o 
  -1   5   1       47.10       80.75      8.85 o 
   1   5   1     1607.13     1448.44     28.10 o 
   3   5   1     3463.36     2949.93     54.65 o 
   5   5   1     7814.26     7803.29    128.49 o 
   7   5   1     1150.27     1211.60     60.67 o 
  -8   6   1       90.53       75.00     28.23 o 
  -6   6   1       53.96       36.34     18.34 o 
  -4   6   1       41.62       23.81     12.25 o 
  -2   6   1     5166.53     4946.68    127.45 o 
   0   6   1     3281.90     3657.11     67.16 o 
   2   6   1     1269.34     1266.59     33.13 o 
   4   6   1        3.88        2.10      7.48 o 
   6   6   1      123.32      116.94     22.68 o 
   8   6   1      366.94      342.57     52.99 o 
  -7   7   1      373.13      399.85     40.67 o 
  -5   7   1     3362.67     3201.15     93.21 o 
  -3   7   1    14002.01    14042.68    225.17 o 
  -1   7   1    22279.28    21991.90    347.81 o 
   1   7   1     6029.15     5912.00    103.82 o 
   3   7   1       19.52       10.73      6.29 o 
   5   7   1      138.57      118.65     21.33 o 
   7   7   1      616.12      645.12     61.20 o 
  -8   8   1      886.04      922.24     78.07 o 
  -6   8   1       88.53      106.20     23.04 o 
  -4   8   1       10.44        4.60      8.86 o 
  -2   8   1     3137.88     3691.90     83.96 o 
   0   8   1    16113.18    17442.02    280.08 o 
   2   8   1    12448.86    13774.63    227.39 o 
   4   8   1     5605.72     5881.14    112.27 o 
   6   8   1      819.60      859.19     81.63 o 
   8   8   1       67.90       87.58    133.03 o 
  -7   9   1      485.00      543.90     49.00 o 
  -5   9   1     2199.29     2233.74     79.17 o 
  -3   9   1     2642.75     2460.89     60.12 o 
  -1   9   1       21.25       35.84      8.33 o 
   1   9   1    12907.77    13000.32    214.97 o 
   3   9   1    17395.34    17163.31    283.69 o 
   5   9   1     3346.78     3298.69     95.94 o 
   7   9   1      370.83      435.22     86.11 o 
  -8  10   1       90.15      151.76     41.93 o 
  -6  10   1       11.78        3.22     17.36 o 
  -4  10   1      451.37      495.95     33.83 o 
  -2  10   1      102.03      170.20     23.39 o 
   0  10   1      530.95      573.65     25.49 o 
   2  10   1      182.00      228.92     16.67 o 
   4  10   1      218.00      288.81     34.32 o 
   6  10   1        0.72      -13.44     36.91 o 
  -7  11   1     2098.93     2045.17    133.91 o 
  -5  11   1     6974.50     7423.59    176.69 o 
  -3  11   1     6822.78     6617.11    128.89 o 
  -1  11   1     3357.58     3045.37     67.84 o 
   1  11   1    12466.53    12603.65    213.04 o 
   3  11   1     4061.59     4095.33     87.23 o 
   5  11   1     1590.89     1550.99     93.32 o 
   7  11   1      175.48      139.64     37.48 o 
  -6  12   1        3.02        4.42     23.59 o 
  -4  12   1      234.15      262.03     45.52 o 
  -2  12   1       57.39       71.23     13.12 o 
   0  12   1      502.25      480.41     24.17 o 
   2  12   1     4138.72     4294.31    108.33 o 
   4  12   1       39.99       38.13     22.17 o 
   6  12   1      289.08      282.56     58.43 o 
  -7  13   1     2720.36     2656.50    126.54 o 
  -5  13   1     1387.16     1496.92     63.15 o 
  -3  13   1     9525.16     9438.28    176.01 o 
  -1  13   1      309.00      296.89     22.05 o 
   1  13   1     2521.48     2497.29     60.90 o 
   3  13   1     5824.93     5703.60    174.34 o 
   5  13   1      296.40      369.79     48.77 o 
   7  13   1      170.31      239.02     47.97 o 
  -6  14   1      144.58      232.28     76.89 o 
  -4  14   1     1790.23     1800.45     57.96 o 
  -2  14   1      572.80      621.42     31.58 o 
   0  14   1      548.98      708.15     48.23 o 
   2  14   1      362.12      463.76     37.31 o 
   4  14   1      472.57      495.61     51.51 o 
   6  14   1        1.40       -9.31     24.81 o 
  -5  15   1     3020.82     2923.42    124.79 o 
  -3  15   1     2684.62     2774.89     73.91 o 
  -1  15   1       13.03       23.56     11.60 o 
   1  15   1     3341.97     3296.83    137.99 o 
   3  15   1     4570.38     4417.75    150.61 o 
   5  15   1     1146.26     1215.30     82.35 o 
  -6  16   1      501.37      666.61    108.25 o 
  -4  16   1      827.83      803.92     64.09 o 
  -2  16   1      208.78      173.48     70.38 o 
   0  16   1       73.20       95.42     24.77 o 
   2  16   1       41.13       35.52     44.81 o 
   4  16   1     1006.58      978.08     74.86 o 
   6  16   1      320.51      275.44     51.26 o 
  -5  17   1     2453.34     2381.03    115.69 o 
  -3  17   1     3261.95     3515.91     90.20 o 
  -1  17   1     9044.00     9517.00    198.82 o 
   1  17   1     3428.46     3569.74    101.21 o 
   3  17   1       66.29       44.66     26.76 o 
   5  17   1      111.89      126.60     37.68 o 
  -4  18   1        8.03       -9.23     25.04 o 
  -2  18   1      285.82      332.56     29.01 o 
   0  18   1     1101.59     1204.01     76.71 o 
   2  18   1     2954.84     2723.25    112.56 o 
   4  18   1     1842.08     1950.82    102.02 o 
  -5  19   1      619.72      694.30     70.70 o 
  -3  19   1     1244.74     1381.23     81.83 o 
  -1  19   1     1487.32     1569.95     72.57 o 
   1  19   1      780.45      824.08    104.83 o 
   3  19   1     2198.74     2245.77    106.49 o 
   5  19   1      360.56      386.16     59.40 o 
  -4  20   1        1.46       -2.66     32.51 o 
  -2  20   1      442.13      475.37     77.15 o 
   0  20   1       78.02       77.04     24.60 o 
   2  20   1        0.52       32.97     24.91 o 
   4  20   1       95.54       27.38     29.77 o 
  -3  21   1     1853.58     1912.96     99.49 o 
  -1  21   1     2530.37     2119.96    315.71 o 
   1  21   1     2077.57     2342.80    107.97 o 
   3  21   1     1278.26     1222.51     85.84 o 
  -2  22   1      262.29      274.65     46.41 o 
   0  22   1       26.80        6.93     28.07 o 
   2  22   1       55.47       58.28     30.53 o 
  -1  23   1      180.75       89.98     47.10 o 
   1  23   1      942.05     1049.66     81.35 o 
   0  24   1      975.09     1148.80    122.49 o 
  -8   0   2      669.99      604.89     91.74 o 
  -6   0   2      468.22      423.45     43.58 o 
  -4   0   2     9135.98     9142.06    232.26 o 
  -2   0   2    19911.96    19603.08    618.42 o 
   0   0   2     6962.55     7459.56    236.02 o 
   2   0   2   200898.53   174637.92   2951.01 o 
   4   0   2     1479.67     1710.75     54.33 o 
   6   0   2     1600.75     1651.68     86.88 o 
   8   0   2      221.79      184.88     61.86 o 
  -7   1   2     1624.98     1573.80     67.88 o 
  -5   1   2     1592.41     1481.54     55.56 o 
  -3   1   2     1166.45     1186.16     48.07 o 
  -1   1   2     7615.15     8095.73    151.55 o 
   1   1   2     2746.31     3241.53     45.07 o 
   3   1   2      588.90      646.36     18.67 o 
   5   1   2        0.49       -4.78      7.98 o 
   7   1   2       60.78       54.65     15.83 o 
  -8   2   2     1266.44     1170.33     81.37 o 
  -6   2   2      103.01      113.49     21.98 o 
  -4   2   2     6698.04     6588.02    401.02 o 
  -2   2   2    29033.87    27418.32    494.36 o 
   0   2   2    22637.86    22243.65    426.42 o 
   2   2   2     5838.25     5061.71     70.58 o 
   4   2   2    13338.51    13125.33    175.42 o 
   6   2   2     1001.77     1172.43     38.24 o 
   8   2   2      655.49      770.32    167.04 o 
  -7   3   2      178.42      221.77     43.12 o 
  -5   3   2       93.59       98.72     18.17 o 
  -3   3   2     1878.04     1933.50     66.77 o 
  -1   3   2      904.01      922.59     26.87 o 
   1   3   2     2589.97     2864.45     78.14 o 
   3   3   2     2525.44     2470.60     42.96 o 
   5   3   2      433.08      430.64     23.21 o 
   7   3   2      618.59      640.71     39.44 o 
  -8   4   2     3636.39     3752.83    122.59 o 
  -6   4   2      545.42      507.77     39.14 o 
  -4   4   2    11162.25    11140.03    276.85 o 
  -2   4   2    23840.41    22513.55    410.99 o 
   0   4   2     6751.96     6583.35     95.00 o 
   2   4   2     6256.20     6356.51     96.21 o 
   4   4   2    10255.46    10475.76    158.63 o 
   6   4   2     1631.70     1663.32     47.90 o 
   8   4   2      660.51      583.09     61.21 o 
  -7   5   2       39.00       47.95     22.34 o 
  -5   5   2      154.69      160.74     25.70 o 
  -3   5   2      545.07      476.19     25.96 o 
  -1   5   2      287.32      224.74     12.41 o 
   1   5   2      167.70      136.55     11.00 o 
   3   5   2        0.19        3.92      5.69 o 
   5   5   2      527.24      571.32     26.58 o 
   7   5   2      311.38      374.93     38.64 o 
  -8   6   2     4296.53     4418.35    137.54 o 
  -6   6   2     1382.65     1500.28     75.97 o 
  -4   6   2      623.38      580.75     99.52 o 
  -2   6   2      803.24     1290.32     40.84 o 
   0   6   2     1565.61     1239.40     25.92 o 
   2   6   2       13.19       26.37      6.06 o 
   4   6   2     2871.25     2896.01     59.08 o 
   6   6   2     2207.39     2097.14     75.22 o 
   8   6   2       63.45      100.11     36.59 o 
  -7   7   2        6.79      -11.39     18.31 o 
  -5   7   2     1693.19     1955.95    190.79 o 
  -3   7   2    14096.68    14626.20    284.49 o 
  -1   7   2      728.68      759.30     26.02 o 
   1   7   2      178.01      230.74     11.62 o 
   3   7   2       31.82       39.67      8.37 o 
   5   7   2        0.89        5.52     12.24 o 
   7   7   2      585.07      609.43     60.35 o 
  -8   8   2     1519.94     1799.64     83.25 o 
  -6   8   2     1429.88     1502.48     64.57 o 
  -4   8   2     1110.45     1048.17     53.49 o 
  -2   8   2     5195.70     4746.36     92.89 o 
   0   8   2    12449.39    12775.54    209.48 o 
   2   8   2    11002.27    10965.28    162.28 o 
   4   8   2     4450.50     4395.77     81.16 o 
   6   8   2     1466.94     1471.43     95.95 o 
   8   8   2      140.55      151.33     85.15 o 
  -7   9   2       58.64       42.04     23.14 o 
  -5   9   2      847.84      993.90    182.53 o 
  -3   9   2     3959.74     4110.17    101.48 o 
  -1   9   2      325.95      435.09     20.78 o 
   1   9   2     1565.53     1807.41     42.75 o 
   3   9   2     2727.65     2905.01     68.33 o 
   5   9   2       33.84       36.32     22.05 o 
   7   9   2      456.64      381.71     51.74 o 
  -8  10   2      100.65       84.47     36.71 o 
  -6  10   2       15.12       -9.87     16.87 o 
  -4  10   2    10664.48    10059.57    665.37 o 
  -2  10   2    18091.19    18112.97    345.28 o 
   0  10   2    27208.22    27027.68    492.77 o 
   2  10   2      431.79      227.93     22.02 o 
   4  10   2     1800.70     1809.51     82.24 o 
   6  10   2     1692.32     1617.01    122.31 o 
  -7  11   2      673.92      698.08     67.58 o 
  -5  11   2      202.08      297.17     58.52 o 
  -3  11   2     1150.59     1167.99     47.60 o 
  -1  11   2      872.37      999.38     33.63 o 
   1  11   2       73.72       86.04     11.93 o 
   3  11   2      391.51      403.77     40.30 o 
   5  11   2       89.90      120.37     30.53 o 
   7  11   2       48.72       32.29     29.37 o 
  -6  12   2       22.62       -2.68     19.97 o 
  -4  12   2     3486.45     3212.05     80.80 o 
  -2  12   2      247.59      165.82     18.19 o 
   0  12   2     1909.24     1962.40     50.63 o 
   2  12   2     2832.86     2817.78     64.73 o 
   4  12   2     2932.92     2844.88    112.56 o 
   6  12   2       88.81       30.47     26.67 o 
  -7  13   2        7.32       14.98     30.16 o 
  -5  13   2       20.93       27.79     14.77 o 
  -3  13   2      446.20      502.89     33.82 o 
  -1  13   2      445.81      593.88     28.74 o 
   1  13   2     1508.20     1631.58     46.07 o 
   3  13   2        2.59       15.70     18.52 o 
   5  13   2      152.12      137.12     34.45 o 
   7  13   2      305.95      322.03     54.24 o 
  -6  14   2     1489.96     1632.61     93.04 o 
  -4  14   2     3697.22     3715.12    146.52 o 
  -2  14   2     5551.05     5664.68    123.05 o 
   0  14   2     1842.81     1787.89     53.68 o 
   2  14   2      549.32      523.39    109.75 o 
   4  14   2     2485.58     2686.79    113.27 o 
   6  14   2     1102.96     1129.28     92.53 o 
  -5  15   2      490.36      561.19     44.94 o 
  -3  15   2      102.40      113.15     21.38 o 
  -1  15   2       71.77       60.56     14.91 o 
   1  15   2       11.82       24.23     17.06 o 
   3  15   2        8.45       -3.96     16.87 o 
   5  15   2     1125.26     1123.94    142.88 o 
  -6  16   2     1032.97     1290.98     90.12 o 
  -4  16   2      236.95      257.30     28.15 o 
  -2  16   2      173.20      161.00     30.04 o 
   0  16   2    17644.12    17623.71    300.59 o 
   2  16   2     9386.23     8995.34    346.82 o 
   4  16   2     6466.52     6669.78    213.74 o 
   6  16   2     3282.57     3553.62    154.18 o 
  -5  17   2      643.04      634.49     92.26 o 
  -3  17   2     2953.58     2881.58     79.98 o 
  -1  17   2     3222.66     3116.25    192.77 o 
   1  17   2      103.45      123.00     28.86 o 
   3  17   2       79.46       47.25     32.07 o 
   5  17   2      419.97      400.49     58.53 o 
  -4  18   2      357.50      365.58     50.41 o 
  -2  18   2        9.72       30.99     18.05 o 
   0  18   2       41.18       74.51     21.34 o 
   2  18   2     3969.49     4059.95    183.03 o 
   4  18   2      340.66      337.86     52.43 o 
  -5  19   2      139.96      104.48     37.46 o 
  -3  19   2        0.04       20.74     36.73 o 
  -1  19   2     1216.56     1072.38     69.02 o 
   1  19   2       93.95       90.93     28.28 o 
   3  19   2      371.81      300.56     47.02 o 
   5  19   2        2.29       25.29     31.44 o 
  -4  20   2     1150.86     1294.29     87.50 o 
  -2  20   2     3042.54     3164.53     89.54 o 
   0  20   2      320.24      332.77     47.67 o 
   2  20   2     1263.72     1186.10     80.65 o 
   4  20   2      158.99      164.96     42.64 o 
  -3  21   2      102.44       89.35     36.64 o 
  -1  21   2       48.36      106.11     27.66 o 
   1  21   2        5.80      -24.81     22.46 o 
   3  21   2        0.47      -16.29     28.03 o 
  -2  22   2     1822.29     1893.40    143.05 o 
   0  22   2     4239.66     3987.95    150.67 o 
   2  22   2     1665.69     1669.44     95.21 o 
  -1  23   2      334.08      427.22     85.58 o 
   1  23   2        3.37       11.65     28.04 o 
  -7   1   3     1918.08     1886.01     94.38 o 
  -5   1   3      965.80      836.57     42.41 o 
  -3   1   3    17581.58    17734.42    940.82 o 
  -1   1   3    19265.88    19880.91    439.96 o 
   1   1   3   144396.19   141439.02   2204.42 o 
   3   1   3     7437.87     7149.04    100.39 o 
   5   1   3     3025.01     3051.95     58.19 o 
   7   1   3        4.93       10.45     16.09 o 
  -8   2   3     1128.28     1227.29     87.59 o 
  -6   2   3      802.57      826.54     48.05 o 
  -4   2   3     1704.92     2179.26    144.30 o 
  -2   2   3     5621.53     5504.36    114.18 o 
   0   2   3       24.20        3.49      3.88 o 
   2   2   3    17058.05    18123.53    227.20 o 
   4   2   3      816.09      897.68     25.50 o 
   6   2   3      188.94      157.95     18.16 o 
   8   2   3        0.22      -20.23     25.92 o 
  -7   3   3     4615.56     4742.24    135.28 o 
  -5   3   3      464.17      450.24     52.77 o 
  -3   3   3    34142.55    33511.76    693.70 o 
  -1   3   3     1371.71     1240.25     32.98 o 
   1   3   3     3118.38     3408.29     73.23 o 
   3   3   3     2141.31     1997.15     37.43 o 
   5   3   3     3173.76     3134.63     65.66 o 
   7   3   3       58.50       57.15     22.53 o 
  -8   4   3     1086.27     1154.93     68.49 o 
  -6   4   3        1.19        3.02     13.95 o 
  -4   4   3     1617.51     1725.21     57.73 o 
  -2   4   3     1503.24     1856.27     53.26 o 
   0   4   3     2351.63     2598.00     42.50 o 
   2   4   3     1503.35     1578.76     36.93 o 
   4   4   3      215.28      190.38     15.59 o 
   6   4   3        6.11       -8.94     12.34 o 
   8   4   3        7.03       12.03     28.33 o 
  -7   5   3      920.43     1007.15     80.73 o 
  -5   5   3     2539.19     2351.68     92.75 o 
  -3   5   3     1848.00     1500.67     48.58 o 
  -1   5   3     3087.05     2806.97     47.61 o 
   1   5   3    17608.10    17323.57    311.41 o 
   3   5   3     6841.35     6621.12    105.02 o 
   5   5   3     5423.00     5392.18    109.76 o 
   7   5   3      499.81      627.59     60.94 o 
  -8   6   3      213.74      253.27     46.59 o 
  -6   6   3      186.85      241.75     75.21 o 
  -4   6   3       42.55       24.46     11.72 o 
  -2   6   3        0.63        5.66      7.13 o 
   0   6   3     7870.48     8313.16    121.49 o 
   2   6   3      428.53      445.32     14.83 o 
   4   6   3      284.19      308.22     18.80 o 
   6   6   3        0.04        7.34     16.32 o 
   8   6   3       19.02       22.14     24.92 o 
  -7   7   3      645.03      776.99    116.24 o 
  -5   7   3     4108.26     3850.29    128.97 o 
  -3   7   3     4072.61     4027.63     98.01 o 
  -1   7   3       45.29       10.89      5.68 o 
   1   7   3      516.95      449.33     19.18 o 
   3   7   3     2864.79     2729.68     54.56 o 
   5   7   3     4985.37     4677.34    100.60 o 
   7   7   3     2875.77     3031.96    101.26 o 
  -8   8   3      541.20      887.36     76.00 o 
  -6   8   3      528.93      574.79     53.93 o 
  -4   8   3       19.38       10.95     10.90 o 
  -2   8   3      342.32      332.86     19.85 o 
   0   8   3     1126.45     1461.42     31.65 o 
   2   8   3     1827.43     1871.53     38.20 o 
   4   8   3      403.97      497.92     28.04 o 
   6   8   3      700.63      668.70     46.82 o 
  -7   9   3     4276.12     4619.68    373.51 o 
  -5   9   3     3498.35     3660.96    115.93 o 
  -3   9   3     5746.92     5559.95    128.68 o 
  -1   9   3    10573.56    10565.75    181.07 o 
   1   9   3    26638.51    27668.16    423.78 o 
   3   9   3      867.85      767.70     43.01 o 
   5   9   3       12.11       -3.15     14.77 o 
   7   9   3      172.28      183.11     67.92 o 
  -8  10   3        0.88      -21.90     23.67 o 
  -6  10   3      783.22      816.99     74.23 o 
  -4  10   3       20.74       25.61     33.74 o 
  -2  10   3     1366.71     1493.55     45.50 o 
   0  10   3       16.47       25.11      7.77 o 
   2  10   3       84.75      101.59      9.98 o 
   4  10   3        0.11       -1.00     10.80 o 
   6  10   3        6.99       33.67     27.61 o 
  -7  11   3     2635.98     2659.57     99.02 o 
  -5  11   3      594.94      610.51     42.00 o 
  -3  11   3     1226.39     1016.67     43.15 o 
  -1  11   3     3428.09     3045.30     68.79 o 
   1  11   3    17198.43    17529.17    286.59 o 
   3  11   3      100.27       90.71     19.01 o 
   5  11   3      974.70     1058.44     71.80 o 
   7  11   3       43.90       27.80     31.97 o 
  -6  12   3      676.17      670.67     52.37 o 
  -4  12   3      725.07      785.29     56.06 o 
  -2  12   3      791.88      828.74     36.72 o 
   0  12   3     1505.54     1574.92     43.81 o 
   2  12   3      901.71      866.34     61.24 o 
   4  12   3      611.98      581.98    102.81 o 
   6  12   3       29.52       26.23     27.54 o 
  -7  13   3     1034.22      998.74     81.21 o 
  -5  13   3      437.49      418.49     32.98 o 
  -3  13   3     2805.37     2807.58     74.73 o 
  -1  13   3      809.13      751.57     32.33 o 
   1  13   3     6097.74     6048.91    137.95 o 
   3  13   3     2166.61     1983.39    130.13 o 
   5  13   3      841.35      765.88     65.92 o 
   7  13   3      218.53      245.69     81.28 o 
  -6  14   3       73.81       85.02     26.78 o 
  -4  14   3     2168.92     2160.66     74.25 o 
  -2  14   3     2243.29     2367.22     65.04 o 
   0  14   3       19.86       19.79     10.17 o 
   2  14   3      517.01      522.00     46.60 o 
   4  14   3      174.63      122.03     31.99 o 
   6  14   3       95.01       94.73     35.02 o 
  -5  15   3     1746.19     1655.06     61.00 o 
  -3  15   3       34.96       24.94     13.95 o 
  -1  15   3      227.50      261.63     22.98 o 
   1  15   3     4764.87     4783.04    154.07 o 
   3  15   3       22.01       11.52     18.11 o 
   5  15   3      127.06      111.54     37.08 o 
  -6  16   3     1266.20     1218.56     88.08 o 
  -4  16   3      597.46      585.91     38.58 o 
  -2  16   3     2348.35     2384.97     68.44 o 
   0  16   3       59.50       72.00     18.27 o 
   2  16   3       70.99       55.00     22.68 o 
   4  16   3      907.11      925.81    118.27 o 
   6  16   3      464.98      523.50     67.48 o 
  -5  17   3     3200.17     3081.48    142.64 o 
  -3  17   3      312.91      304.83     29.01 o 
  -1  17   3       47.83       49.38     18.92 o 
   1  17   3       61.16       58.71     24.41 o 
   3  17   3        9.63       16.12     21.51 o 
   5  17   3     2189.57     2198.17    214.23 o 
  -4  18   3       86.34       94.42     25.27 o 
  -2  18   3     1030.96      822.45    143.75 o 
   0  18   3      184.63      144.83     32.85 o 
   2  18   3      203.81      173.34     49.73 o 
   4  18   3     3780.88     3653.91    148.66 o 
  -5  19   3      284.00      349.55     54.18 o 
  -3  19   3     2049.51     1937.42    105.50 o 
  -1  19   3     6478.52     6372.47    160.60 o 
   1  19   3     1516.92     1543.67     94.64 o 
   3  19   3     3973.72     4071.33    229.87 o 
  -4  20   3      143.40      272.04     69.07 o 
  -2  20   3      183.56      200.90     32.37 o 
   0  20   3      156.94       82.42     32.18 o 
   2  20   3      328.02      250.13     44.37 o 
   4  20   3       34.96       46.50     33.58 o 
  -3  21   3      558.78      543.03     84.18 o 
  -1  21   3      955.52      992.82     74.68 o 
   1  21   3      577.27      584.63     61.33 o 
   3  21   3      375.46      293.96     51.38 o 
  -2  22   3      251.36      355.58     52.53 o 
   0  22   3      434.75      432.74     56.41 o 
   2  22   3        8.67      -17.53     26.45 o 
  -1  23   3     1383.94     1348.68     91.06 o 
   1  23   3     1913.03     2254.67    114.25 o 
  -8   0   4      191.38      229.34     65.37 o 
  -6   0   4     4561.12     3981.88    199.29 o 
  -4   0   4    20039.59    18463.78    618.95 o 
  -2   0   4     6570.38     6409.35    226.88 o 
   0   0   4      810.56      757.43     40.60 o 
   2   0   4    20820.19    21455.47    379.09 o 
   4   0   4    39323.68    39414.42    691.87 o 
   6   0   4     6309.63     6026.17    175.16 o 
   8   0   4      150.90      115.46     52.02 o 
  -7   1   4      504.69      466.73     54.29 o 
  -5   1   4     2114.86     2374.39    210.62 o 
  -3   1   4     9054.77    10212.17    252.81 o 
  -1   1   4     2471.42     2797.21     90.94 o 
   1   1   4     3674.71     3776.30     59.88 o 
   3   1   4     1527.79     1434.64     31.88 o 
   5   1   4      247.65      264.89     19.51 o 
   7   1   4       18.54       15.04     19.33 o 
  -8   2   4      155.51      151.20     40.18 o 
  -6   2   4     2125.62     2263.34     79.48 o 
  -4   2   4     6693.59     6487.23    146.90 o 
  -2   2   4    11594.61    11610.64    223.01 o 
   0   2   4      307.98      410.17     14.46 o 
   2   2   4     8133.89     7772.35    105.19 o 
   4   2   4     3130.44     3232.39     57.13 o 
   6   2   4       69.16       79.20     27.37 o 
   8   2   4      283.62      394.01     73.99 o 
  -7   3   4       98.01       92.97     25.29 o 
  -5   3   4      205.83      246.01     27.28 o 
  -3   3   4     3117.22     3345.87     83.63 o 
  -1   3   4      720.50      636.39     19.01 o 
   1   3   4     2096.44     2348.15     46.27 o 
   3   3   4      726.32      775.10     28.63 o 
   5   3   4      264.31      265.21     20.14 o 
   7   3   4       26.51       27.41     20.35 o 
  -8   4   4      143.69      128.31     31.47 o 
  -6   4   4        9.50       25.20     16.21 o 
  -4   4   4     1809.30     1450.72     56.04 o 
  -2   4   4       95.83      257.17     22.51 o 
   0   4   4     6678.87     7419.74    122.37 o 
   2   4   4     3884.19     3753.99     71.30 o 
   4   4   4     3907.91     3845.25     72.77 o 
   6   4   4      538.32      552.76     37.87 o 
   8   4   4      558.14      647.95     66.10 o 
  -7   5   4        4.08        7.56     18.78 o 
  -5   5   4        4.23       12.47     13.27 o 
  -3   5   4     4513.12     4846.90    112.18 o 
  -1   5   4     1039.20      925.73     22.93 o 
   1   5   4      952.02      829.35     30.88 o 
   3   5   4       13.31        7.93      6.98 o 
   5   5   4        0.22       -0.98     10.78 o 
   7   5   4      113.81       58.96     22.94 o 
  -8   6   4      257.15      256.80     38.08 o 
  -6   6   4       18.08       -0.35     16.04 o 
  -4   6   4     4482.81     4380.80    109.93 o 
  -2   6   4     4832.77     4579.74     81.52 o 
   0   6   4    16948.83    17848.38    248.56 o 
   2   6   4     9134.88     9042.65    180.18 o 
   4   6   4     4917.88     4934.70    101.33 o 
   6   6   4     1913.86     1825.49     69.32 o 
  -7   7   4      831.44     1082.31    151.96 o 
  -5   7   4      942.04      892.45     48.05 o 
  -3   7   4      554.57      642.27     41.37 o 
  -1   7   4    15067.42    16357.63    231.33 o 
   1   7   4      511.62      525.26     18.25 o 
   3   7   4     2735.13     2755.69     65.01 o 
   5   7   4     1579.56     1625.37     52.40 o 
   7   7   4        6.63       28.45     22.77 o 
  -8   8   4      861.42     1152.77    137.91 o 
  -6   8   4      934.76     1053.94     57.38 o 
  -4   8   4     1681.56     1572.01     88.61 o 
  -2   8   4    11669.00    11080.68    216.92 o 
   0   8   4     7654.40     7408.95    112.81 o 
   2   8   4     3437.05     3141.14     81.31 o 
   4   8   4     1002.60     1001.86     38.96 o 
   6   8   4      538.05      573.71     45.26 o 
  -7   9   4      651.43      810.33    100.87 o 
  -5   9   4      424.91      543.13     69.61 o 
  -3   9   4      869.20      817.60     38.45 o 
  -1   9   4     4656.40     5059.82     83.72 o 
   1   9   4     1533.63     1892.09     56.33 o 
   3   9   4      777.55      909.53     43.13 o 
   5   9   4     2585.71     2486.58     84.15 o 
   7   9   4        5.12       33.31     23.74 o 
  -6  10   4     6113.19     5987.70    157.69 o 
  -4  10   4    11375.47    11500.45    242.68 o 
  -2  10   4     1732.16     1524.67     45.26 o 
   0  10   4      605.77      469.18     18.44 o 
   2  10   4      694.93      663.81     48.27 o 
   4  10   4     2453.86     2409.11    114.65 o 
   6  10   4     1240.87     1380.12     68.03 o 
  -7  11   4      153.81      310.05     97.71 o 
  -5  11   4      549.54      565.26     67.21 o 
  -3  11   4      830.94      864.05     52.94 o 
  -1  11   4      813.11      748.53     38.58 o 
   1  11   4     1597.43     1656.31     55.25 o 
   3  11   4      803.12      834.04     45.68 o 
   5  11   4      290.80      336.97     36.62 o 
   7  11   4       53.58       -0.71     32.60 o 
  -6  12   4     5090.37     5187.27    145.16 o 
  -4  12   4     6294.81     6187.53    143.70 o 
  -2  12   4    11689.86    11849.19    210.75 o 
   0  12   4    11394.65    11240.78    194.91 o 
   2  12   4     6632.88     6294.74    144.33 o 
   4  12   4     2055.95     2062.23    147.20 o 
   6  12   4      375.64      421.68     55.79 o 
  -7  13   4      197.86      244.34     38.23 o 
  -5  13   4       13.56       38.04     16.18 o 
  -3  13   4      958.52      929.39     39.48 o 
  -1  13   4        0.01       18.23     11.04 o 
   1  13   4     1039.78     1044.48     58.57 o 
   3  13   4        9.83        1.05     19.01 o 
   5  13   4       32.69       60.91     28.68 o 
  -6  14   4      947.15     1024.22     47.16 o 
  -4  14   4       64.90       86.77     18.14 o 
  -2  14   4     1842.34     1950.47     58.17 o 
   0  14   4        9.97        5.26     13.36 o 
   2  14   4     1607.02     1512.85    132.95 o 
   4  14   4     3434.17     3213.38    128.73 o 
   6  14   4      777.63      997.41    105.27 o 
  -5  15   4      284.48      308.18     32.42 o 
  -3  15   4      159.20      176.43     22.98 o 
  -1  15   4     1835.72     1861.98     66.31 o 
   1  15   4      265.70      253.64     36.10 o 
   3  15   4       67.49       67.24     70.21 o 
   5  15   4        0.19       -9.09     23.30 o 
  -6  16   4      937.98      985.40     62.84 o 
  -4  16   4     1125.07     1010.27     48.62 o 
  -2  16   4     1275.43     1234.36     48.55 o 
   0  16   4     5469.18     5417.10    193.40 o 
   2  16   4       28.08       28.68     20.43 o 
   4  16   4       89.55       44.53     25.90 o 
  -5  17   4      112.10      128.44     28.89 o 
  -3  17   4      328.12      316.83     30.11 o 
  -1  17   4     3150.76     3043.09     94.52 o 
   1  17   4      109.48      100.13     29.39 o 
   3  17   4      407.50      366.52     49.94 o 
   5  17   4      481.60      503.09     74.51 o 
  -4  18   4     1300.92     1368.69     57.74 o 
  -2  18   4     3079.96     3080.80     98.67 o 
   0  18   4     7442.42     7072.24    425.99 o 
   2  18   4     3666.63     3618.83    140.11 o 
   4  18   4      311.71      282.96     49.82 o 
  -5  19   4        0.23       14.60     29.23 o 
  -3  19   4       71.85       53.70     21.53 o 
  -1  19   4       16.68       12.34     30.84 o 
   1  19   4      298.17      282.16     44.28 o 
   3  19   4      127.04       82.27     67.40 o 
  -4  20   4     2690.00     2960.04     90.90 o 
  -2  20   4     2945.34     3059.98    129.24 o 
   0  20   4     1208.08     1019.80    121.00 o 
   2  20   4     1621.68     1573.12    116.51 o 
   4  20   4      992.51     1083.36     87.05 o 
  -3  21   4       89.55       46.11     24.67 o 
  -1  21   4      362.74      322.27     50.59 o 
   1  21   4       16.55       16.70     24.36 o 
   3  21   4        2.52      -30.78     25.31 o 
  -2  22   4      682.93      790.59    153.24 o 
   0  22   4      894.37      902.38     76.56 o 
   2  22   4       82.15      149.44     85.06 o 
  -1  23   4        4.18       31.86     33.53 o 
   1  23   4      512.30      497.66     62.75 o 
  -7   1   5     1756.54     1689.00    180.22 o 
  -5   1   5     6821.63     6523.98    191.86 o 
  -3   1   5    17664.84    17875.05    419.65 o 
  -1   1   5     2784.17     2882.01    107.90 o 
   1   1   5    13705.71    13209.02    187.27 o 
   3   1   5    11662.52    12741.79    246.55 o 
   5   1   5       20.68       11.67     10.12 o 
   7   1   5      202.34      221.79     39.66 o 
  -8   2   5      138.46      139.92     37.93 o 
  -6   2   5       38.60        9.88     18.71 o 
  -4   2   5      132.07      122.30     28.29 o 
  -2   2   5     2746.73     3126.88    184.00 o 
   0   2   5     3531.75     3820.18     70.46 o 
   2   2   5     4680.46     4943.94     72.36 o 
   4   2   5      972.38      990.86     31.22 o 
   6   2   5      214.84      200.02     37.25 o 
  -7   3   5     1235.42     1338.23     85.19 o 
  -5   3   5       80.97      124.71     21.60 o 
  -3   3   5    10285.57     9521.80    195.07 o 
  -1   3   5      305.05      160.35     25.66 o 
   1   3   5     8664.33     8914.86    130.12 o 
   3   3   5    19896.10    19387.16    248.62 o 
   5   3   5     5288.71     5272.63    108.87 o 
   7   3   5      356.95      379.54     38.92 o 
  -8   4   5      303.36      407.02     58.46 o 
  -6   4   5     1387.17     1411.08     62.20 o 
  -4   4   5       15.33       26.47     10.86 o 
  -2   4   5     1467.78     1645.03     49.01 o 
   0   4   5     2142.13     2032.90     43.59 o 
   2   4   5     1160.73     1293.30     33.09 o 
   4   4   5       25.16       24.49     11.12 o 
   6   4   5       68.75       94.78     19.44 o 
  -7   5   5     4336.44     4373.86    131.24 o 
  -5   5   5     2166.70     2022.44     71.91 o 
  -3   5   5     2903.94     2528.35     71.23 o 
  -1   5   5     1645.05     1501.17     32.87 o 
   1   5   5     7431.72     6987.67    191.82 o 
   3   5   5      994.64      997.67     53.01 o 
   5   5   5     1633.91     1707.54     53.42 o 
   7   5   5      317.46      351.68     99.20 o 
  -8   6   5        0.05        1.03     23.28 o 
  -6   6   5       49.22       50.09     19.84 o 
  -4   6   5      531.32      591.69     35.26 o 
  -2   6   5      115.04      104.02      9.84 o 
   0   6   5       94.59       76.12      8.21 o 
   2   6   5      549.64      538.36     29.70 o 
   4   6   5      472.04      463.43     28.03 o 
   6   6   5      229.67      261.32     27.26 o 
  -7   7   5     5675.79     5635.35    191.93 o 
  -5   7   5     3803.62     3976.47    137.74 o 
  -3   7   5      790.54      581.38     32.34 o 
  -1   7   5      555.93      354.94     24.91 o 
   1   7   5     9676.74     9592.25    206.06 o 
   3   7   5     5473.00     5286.02    197.35 o 
   5   7   5     1803.38     1787.76     68.13 o 
   7   7   5      509.95      679.46     51.45 o 
  -8   8   5       96.99      131.93     97.10 o 
  -6   8   5     3411.34     3167.85    102.36 o 
  -4   8   5     2391.33     2521.69     80.93 o 
  -2   8   5      380.92      557.91     26.26 o 
   0   8   5      257.63      223.09     11.85 o 
   2   8   5     1927.68     2042.93     62.58 o 
   4   8   5      852.18      885.23     37.82 o 
   6   8   5      105.80       60.29     32.35 o 
  -7   9   5      424.32      433.93     45.18 o 
  -5   9   5       24.59       20.88     15.69 o 
  -3   9   5     4261.69     4164.59     92.64 o 
  -1   9   5     9282.23     8976.30    137.55 o 
   1   9   5     5773.83     5785.99    128.73 o 
   3   9   5       34.21        7.96     12.62 o 
   5   9   5     1494.35     1566.75     77.97 o 
   7   9   5     1457.62     1508.24     74.41 o 
  -6  10   5       47.75        0.18     34.62 o 
  -4  10   5     1298.43     1507.92    146.53 o 
  -2  10   5       53.52       45.59     14.06 o 
   0  10   5     1191.55     1202.70     35.85 o 
   2  10   5       64.90       60.41     16.09 o 
   4  10   5        0.34       -2.40     11.57 o 
   6  10   5        1.07       13.28     21.50 o 
  -7  11   5       38.75       61.76     44.46 o 
  -5  11   5       29.30       62.95     19.25 o 
  -3  11   5     7550.64     7484.97    147.37 o 
  -1  11   5    10070.32    10370.06    202.98 o 
   1  11   5     5392.10     5394.78    125.64 o 
   3  11   5       70.60       71.53     18.68 o 
   5  11   5     2235.40     2340.36     85.50 o 
  -6  12   5      272.61      219.50     59.05 o 
  -4  12   5      304.72      374.79     61.18 o 
  -2  12   5     2442.07     2509.47     65.56 o 
   0  12   5      783.98      701.54     46.97 o 
   2  12   5     3334.02     3130.51    109.75 o 
   4  12   5        7.52        1.44     13.67 o 
   6  12   5      105.51       84.73     28.66 o 
  -7  13   5     1568.71     1495.79    111.16 o 
  -5  13   5      388.11      496.34     38.45 o 
  -3  13   5    10987.72    10756.25    200.72 o 
  -1  13   5     4696.71     4631.25    117.32 o 
   1  13   5      668.46      573.92     36.73 o 
   3  13   5      342.42      335.91     34.06 o 
   5  13   5     1671.93     1744.96     75.82 o 
  -6  14   5      791.74      804.93     58.44 o 
  -4  14   5        5.79        9.66     13.84 o 
  -2  14   5     1224.49     1155.43     43.49 o 
   0  14   5       37.46        9.45     18.76 o 
   2  14   5       85.87       80.51     31.98 o 
   4  14   5       29.64       32.59     25.55 o 
   6  14   5       31.99       -6.06     31.14 o 
  -5  15   5      136.96      156.33     24.53 o 
  -3  15   5      179.75      221.52     25.33 o 
  -1  15   5     4394.49     4445.59    150.36 o 
   1  15   5    10196.23     9718.19    270.15 o 
   3  15   5     1285.23     1156.76     75.03 o 
   5  15   5     3759.80     3704.69    154.47 o 
  -6  16   5       93.33       74.98     23.71 o 
  -4  16   5     1169.69     1067.88     50.76 o 
  -2  16   5      509.41      511.59     39.48 o 
   0  16   5     1859.20     1896.04     90.03 o 
   2  16   5      405.81      412.01     49.27 o 
   4  16   5      182.84      127.97     34.97 o 
  -5  17   5      631.97      698.82     45.97 o 
  -3  17   5       34.58       14.87     19.52 o 
  -1  17   5      609.64      646.07     58.41 o 
   1  17   5     4752.98     4673.60    162.35 o 
   3  17   5     4852.24     4981.42    177.20 o 
   5  17   5     2800.26     2744.64    132.35 o 
  -4  18   5      527.37      561.34     41.18 o 
  -2  18   5      104.89      147.67     35.85 o 
   0  18   5     3627.59     3280.35    130.43 o 
   2  18   5        0.22      -18.48     19.55 o 
   4  18   5       49.05       34.35     29.16 o 
  -5  19   5      293.15      331.30     37.27 o 
  -3  19   5     3184.28     2999.98    103.25 o 
  -1  19   5     2079.97     2062.32    103.30 o 
   1  19   5      335.80      287.91     73.63 o 
   3  19   5      724.07      688.99     69.25 o 
  -4  20   5      200.24      173.71     34.10 o 
  -2  20   5        0.09      -18.27     23.24 o 
   0  20   5      375.74      358.53     51.51 o 
   2  20   5        7.64       23.39     27.00 o 
  -3  21   5      768.13      849.97     74.67 o 
  -1  21   5     2103.72     2039.04    106.62 o 
   1  21   5     1686.92     1614.24     94.19 o 
   3  21   5     1055.86      905.78     82.14 o 
  -2  22   5      468.64      459.16     61.53 o 
   0  22   5       93.25      149.89     41.31 o 
   2  22   5       91.45      113.12     39.11 o 
  -8   0   6       54.03      125.13     55.53 o 
  -6   0   6    10337.36    10962.56    428.27 o 
  -4   0   6     3113.10     2930.61    147.80 o 
  -2   0   6      116.15       27.94     17.75 o 
   0   0   6    11182.08    11310.24    264.37 o 
   2   0   6    33592.11    35380.57    618.81 o 
   4   0   6      151.62      166.68     25.07 o 
   6   0   6      233.77      140.59     44.64 o 
  -7   1   6      417.34      398.07     52.34 o 
  -5   1   6        0.00       -9.40     17.33 o 
  -3   1   6     1254.11     1501.37     62.10 o 
  -1   1   6     9009.52     9986.03    300.34 o 
   1   1   6      493.46      572.66     24.01 o 
   3   1   6      501.11      483.27     18.50 o 
   5   1   6      846.80      695.25     40.03 o 
   7   1   6       22.70        3.54     29.00 o 
  -8   2   6      373.24      268.74     48.79 o 
  -6   2   6     7267.34     7115.39    679.14 o 
  -4   2   6     1364.67     1113.34     58.02 o 
  -2   2   6    10426.60     9350.44    573.26 o 
   0   2   6     4910.90     4856.54     88.55 o 
   2   2   6    16687.40    17513.60    225.22 o 
   4   2   6      398.68      448.42     31.04 o 
   6   2   6      726.93      692.72     69.77 o 
  -7   3   6     2800.42     2887.11    126.88 o 
  -5   3   6      615.69      681.50     54.34 o 
  -3   3   6     2072.17     2390.41     84.13 o 
  -1   3   6     5811.31     6545.02    193.22 o 
   1   3   6      973.01      964.27     23.48 o 
   3   3   6      561.41      654.28     29.18 o 
   5   3   6      136.72      120.88     18.38 o 
   7   3   6       91.70       40.17     29.32 o 
  -8   4   6      270.28      281.16     50.55 o 
  -6   4   6     4311.54     4022.01    145.57 o 
  -4   4   6     3465.03     3385.68     93.41 o 
  -2   4   6     7510.87     7623.68    195.05 o 
   0   4   6    12492.04    12384.06    201.16 o 
   2   4   6    20219.87    19969.28    366.46 o 
   4   4   6     3401.51     3252.25     76.20 o 
   6   4   6     1535.27     1643.33     66.97 o 
  -7   5   6      611.62      559.51     59.02 o 
  -5   5   6      185.03      197.01     26.52 o 
  -3   5   6      869.95      887.61     38.30 o 
  -1   5   6     9490.05    10648.97    177.04 o 
   1   5   6     1543.21     1486.86     47.70 o 
   3   5   6      957.72      907.35     34.51 o 
   5   5   6        3.52        0.39     12.44 o 
   7   5   6       36.09      126.50     47.27 o 
  -8   6   6       11.56      -12.39     28.95 o 
  -6   6   6     1342.19     1475.73     66.48 o 
  -4   6   6     5234.58     5059.35    125.84 o 
  -2   6   6       57.85       18.11      7.54 o 
   0   6   6     1214.26     1131.48     30.98 o 
   2   6   6     1840.50     1640.47     53.91 o 
   4   6   6     1273.68     1306.79     45.67 o 
   6   6   6     1446.67     1537.71     85.00 o 
  -7   7   6      441.87      391.57    101.49 o 
  -5   7   6      963.79      944.82     49.56 o 
  -3   7   6     1661.03     1811.90     59.48 o 
  -1   7   6      171.47      227.73     13.72 o 
   1   7   6      437.48      505.81     29.48 o 
   3   7   6       77.01       66.60     13.30 o 
   5   7   6      293.42      254.77     25.71 o 
   7   7   6      738.31      695.56     67.20 o 
  -8   8   6      569.04      655.22     57.85 o 
  -6   8   6     2466.15     2329.51    119.86 o 
  -4   8   6     3083.61     3103.70     90.90 o 
  -2   8   6     9995.62     9945.09    178.54 o 
   0   8   6     1957.47     1651.95     51.29 o 
   2   8   6     2367.22     2257.57     98.91 o 
   4   8   6     1050.38     1109.62     43.57 o 
   6   8   6      783.26      835.19     53.44 o 
  -7   9   6      131.06      127.41     30.55 o 
  -5   9   6      515.53      479.55     38.71 o 
  -3   9   6     1123.08     1231.05     43.80 o 
  -1   9   6      398.68      395.43     18.13 o 
   1   9   6      410.49      412.99     29.45 o 
   3   9   6       21.12       19.87     13.17 o 
   5   9   6      361.46      330.61     30.76 o 
   7   9   6      871.84      838.68    106.59 o 
  -6  10   6     3797.77     3561.55    114.36 o 
  -4  10   6     1333.80     1411.16     58.10 o 
  -2  10   6     1714.02     1658.75     49.17 o 
   0  10   6     6313.13     6382.84    140.41 o 
   2  10   6     9424.20     9803.89    205.65 o 
   4  10   6      741.78      788.64     47.59 o 
   6  10   6      199.56      224.41     34.50 o 
  -7  11   6      409.50      396.00     45.94 o 
  -5  11   6      340.96      266.71     36.44 o 
  -3  11   6      233.89      301.94     31.92 o 
  -1  11   6      667.71      715.59     40.89 o 
   1  11   6       23.47       30.28     13.60 o 
   3  11   6       67.06       36.30     16.83 o 
   5  11   6      477.95      433.02     42.26 o 
  -6  12   6     1203.21     1164.92     70.10 o 
  -4  12   6       68.33       58.93     16.51 o 
  -2  12   6     2151.45     2104.62     73.13 o 
   0  12   6       33.64       63.60     16.10 o 
   2  12   6      463.12      510.61     37.19 o 
   4  12   6       73.11      105.46     20.18 o 
   6  12   6      248.13      256.05     38.85 o 
  -7  13   6      403.75      313.56     69.43 o 
  -5  13   6     1668.15     1452.39     60.65 o 
  -3  13   6      605.65      629.63     35.67 o 
  -1  13   6     2630.06     2469.89    102.06 o 
   1  13   6       30.12       19.02     13.70 o 
   3  13   6        1.16        5.75     15.24 o 
   5  13   6        4.40      -17.16     18.43 o 
  -6  14   6     1254.45     1283.04     60.34 o 
  -4  14   6       81.23       76.27     19.35 o 
  -2  14   6     5221.15     5350.47    137.06 o 
   0  14   6      337.90      344.78     42.33 o 
   2  14   6     5215.74     5274.61    135.08 o 
   4  14   6     1686.60     1678.80     72.67 o 
  -5  15   6       99.06      105.36     23.65 o 
  -3  15   6     1936.17     1893.91     73.69 o 
  -1  15   6     2063.59     2202.43     99.42 o 
   1  15   6      687.48      681.74     58.01 o 
   3  15   6       85.79       53.09     21.07 o 
   5  15   6        0.22       -0.73     26.07 o 
  -6  16   6      297.55      265.67     34.08 o 
  -4  16   6     2037.20     1967.39     68.27 o 
  -2  16   6      268.12      384.92    112.65 o 
   0  16   6      399.16      312.52     44.02 o 
   2  16   6      391.00      376.47     48.43 o 
   4  16   6     1371.59     1379.48    191.55 o 
  -5  17   6      772.30      740.06     47.61 o 
  -3  17   6       20.50       27.05     22.12 o 
  -1  17   6      279.76      182.19     38.15 o 
   1  17   6      140.79      101.50     48.15 o 
   3  17   6       30.39       54.26     36.20 o 
  -4  18   6      672.99      735.56     54.32 o 
  -2  18   6     1192.91     1343.69     83.87 o 
   0  18   6      954.13      933.02     71.50 o 
   2  18   6       50.83        8.34     27.68 o 
   4  18   6      213.62      255.42     51.76 o 
  -3  19   6       55.63       22.75     29.18 o 
  -1  19   6       80.02       68.76     31.31 o 
   1  19   6      469.78      417.79     54.54 o 
   3  19   6      250.60      172.82     70.38 o 
  -4  20   6     1809.81     2032.42     88.50 o 
  -2  20   6      885.81      822.96     73.80 o 
   0  20   6      593.61      595.03    155.88 o 
   2  20   6      330.54      374.94     54.53 o 
  -3  21   6      828.63     1048.37     97.71 o 
  -1  21   6       15.31       -3.06     29.22 o 
   1  21   6       33.09        8.22     26.04 o 
  -2  22   6      711.41      796.41     77.06 o 
   0  22   6     1167.32     1188.12     90.31 o 
  -7   1   7      609.84      636.50     82.95 o 
  -5   1   7     5771.62     5573.45    174.83 o 
  -3   1   7     1704.15     1728.67     70.33 o 
  -1   1   7     3240.03     2900.39     87.96 o 
   1   1   7     5548.16     5229.65     78.64 o 
   3   1   7      604.44      626.02     23.99 o 
   5   1   7     8086.86     8088.26    215.41 o 
   7   1   7     2653.66     2655.42    113.82 o 
  -8   2   7        2.01       -6.65     28.14 o 
  -6   2   7     2491.48     2191.74    101.27 o 
  -4   2   7      807.70     1017.26    109.75 o 
  -2   2   7     1936.04     2137.69     75.30 o 
   0   2   7      259.19      305.20     17.37 o 
   2   2   7       47.28       52.39      8.86 o 
   4   2   7       19.57       11.17     14.97 o 
   6   2   7        1.47        4.55     23.52 o 
  -7   3   7     2394.32     2299.33    111.61 o 
  -5   3   7     1044.95     1165.28     66.73 o 
  -3   3   7     7304.75     7139.17    193.42 o 
  -1   3   7     4540.14     4361.16     75.74 o 
   1   3   7     1032.99      894.65     24.10 o 
   3   3   7     1546.14     1487.61     80.94 o 
   5   3   7       36.93       47.99     18.75 o 
   7   3   7        6.37       -2.48     42.35 o 
  -8   4   7      367.24      286.90     50.76 o 
  -6   4   7      346.02      286.92     42.69 o 
  -4   4   7     1147.08     1099.91     58.28 o 
  -2   4   7     1003.48     1272.60     55.15 o 
   0   4   7      249.07      292.64     16.80 o 
   2   4   7      592.96      552.85     31.02 o 
   4   4   7       28.68       34.23     12.33 o 
   6   4   7        3.31        5.33     22.90 o 
  -7   5   7       52.91       15.13     27.00 o 
  -5   5   7      563.66      520.88     62.56 o 
  -3   5   7      567.92      538.05    115.28 o 
  -1   5   7     1238.29     1131.60     35.39 o 
   1   5   7     4694.01     4513.27    105.39 o 
   3   5   7     2510.24     2473.67     63.30 o 
   5   5   7     2568.46     2597.07     71.87 o 
   7   5   7      732.23      775.26    104.56 o 
  -8   6   7       22.71       25.98     32.67 o 
  -6   6   7        9.11      -21.77     28.00 o 
  -4   6   7      173.77      152.68     22.48 o 
  -2   6   7      620.24      671.64     29.68 o 
   0   6   7      544.47      477.62     28.72 o 
   2   6   7      939.75      892.68     39.52 o 
   4   6   7      175.74      168.93     24.40 o 
   6   6   7       50.06        7.34     20.15 o 
  -7   7   7      679.28      684.46     54.95 o 
  -5   7   7      208.98      150.55     24.50 o 
  -3   7   7      312.95      327.66     27.39 o 
  -1   7   7     6834.51     6972.87    126.17 o 
   1   7   7    10865.66    11159.53    222.72 o 
   3   7   7     2115.76     2079.80     58.76 o 
   5   7   7      717.77      785.00     62.96 o 
   7   7   7      521.02      502.52    149.47 o 
  -6   8   7      222.89      183.53     30.93 o 
  -4   8   7     2188.51     2061.75     71.48 o 
  -2   8   7     2383.23     2724.08     67.13 o 
   0   8   7     3999.49     4514.35    108.06 o 
   2   8   7     1338.02     1294.32     50.84 o 
   4   8   7        1.63       -2.04     12.14 o 
   6   8   7        3.36        7.97     17.26 o 
  -7   9   7     3032.24     3117.24    111.63 o 
  -5   9   7     6515.11     6216.59    192.56 o 
  -3   9   7    12399.60    12296.52    222.10 o 
  -1   9   7     4410.34     4284.37    109.40 o 
   1   9   7      565.91      626.56     36.94 o 
   3   9   7      524.31      550.55     37.76 o 
   5   9   7     1106.20     1176.84     99.92 o 
  -6  10   7      117.42       72.57     21.80 o 
  -4  10   7        3.05       -4.60     12.87 o 
  -2  10   7     1603.61     1490.91     47.32 o 
   0  10   7        1.64        6.32     11.46 o 
   2  10   7      484.49      430.78     33.74 o 
   4  10   7       49.21       13.77     14.70 o 
   6  10   7       87.59       85.91     28.73 o 
  -7  11   7      605.63      732.09     59.48 o 
  -5  11   7     8077.87     7778.24    198.30 o 
  -3  11   7    15550.73    15369.88    271.79 o 
  -1  11   7     2989.58     3001.95    113.64 o 
   1  11   7      412.93      366.46     31.08 o 
   3  11   7     1056.47     1090.65     84.37 o 
   5  11   7     2129.21     2077.73     69.47 o 
  -6  12   7      123.72       84.86     25.15 o 
  -4  12   7      483.40      423.72     41.47 o 
  -2  12   7       66.51       76.06     18.66 o 
   0  12   7      963.92      902.00     44.84 o 
   2  12   7       18.15        6.06     15.04 o 
   4  12   7      184.23      203.01     26.06 o 
   6  12   7       35.67        9.13     25.61 o 
  -5  13   7      343.57      316.99     32.22 o 
  -3  13   7     2340.97     2298.64     80.41 o 
  -1  13   7      628.36      695.99     57.60 o 
   1  13   7       87.17      142.10     69.16 o 
   3  13   7     4379.63     4280.66    120.62 o 
   5  13   7     2430.29     2480.86     94.89 o 
  -6  14   7       45.02       32.86     21.61 o 
  -4  14   7      346.85      389.05     33.49 o 
  -2  14   7      138.41      115.27     30.46 o 
   0  14   7      233.19      211.06     50.52 o 
   2  14   7        1.45        9.68     16.54 o 
   4  14   7       13.91       24.62     21.54 o 
  -5  15   7     1005.97     1169.02     89.19 o 
  -3  15   7     1422.09     1475.85     92.12 o 
  -1  15   7     1798.21     1675.50     88.46 o 
   1  15   7      615.53      643.06     44.07 o 
   3  15   7       11.56        9.27     22.09 o 
   5  15   7      384.79      371.44     45.49 o 
  -4  16   7      621.85      609.89     55.36 o 
  -2  16   7      307.60      291.35     58.70 o 
   0  16   7      122.80      114.89     32.18 o 
   2  16   7      114.02       97.02     25.32 o 
   4  16   7      234.21      184.89     34.05 o 
  -5  17   7     1000.59      983.71     63.09 o 
  -3  17   7     1579.08     1501.96     89.64 o 
  -1  17   7     3116.49     2666.14    135.32 o 
   1  17   7     4938.66     4894.49    225.82 o 
   3  17   7      397.78      497.38     59.94 o 
  -4  18   7       50.02       57.28     31.23 o 
  -2  18   7     1353.59     1259.90     86.21 o 
   0  18   7     1594.92     1556.52    110.89 o 
   2  18   7      855.71      690.47     67.22 o 
  -3  19   7     2913.29     3012.91    135.85 o 
  -1  19   7      992.89     1133.85     84.00 o 
   1  19   7      632.92      595.85     63.45 o 
   3  19   7     3650.79     3024.72    139.89 o 
  -2  20   7        5.50      -28.13     24.34 o 
   0  20   7       97.90       16.62     34.27 o 
   2  20   7      216.27      223.39     45.86 o 
  -1  21   7     1228.97     1423.24     98.53 o 
   1  21   7      384.78      408.86     84.44 o 
  -8   0   8     1165.32     1038.61    122.49 o 
  -6   0   8     5154.88     5067.42    246.56 o 
  -4   0   8     3218.48     3180.51    161.68 o 
  -2   0   8    11015.96    11066.42    385.92 o 
   0   0   8    11874.74    11905.11    284.75 o 
   2   0   8     2064.11     1973.80     56.53 o 
   4   0   8     5621.91     5667.21    234.08 o 
   6   0   8     1045.79     1005.40     96.48 o 
  -7   1   8       44.65       75.83     32.15 o 
  -5   1   8       10.03       20.12     20.50 o 
  -3   1   8      748.06      816.68     55.80 o 
  -1   1   8     1193.35     1386.04     55.58 o 
   1   1   8     3147.55     3350.44     57.38 o 
   3   1   8      451.59      474.91     31.87 o 
   5   1   8      295.21      339.44     69.42 o 
   7   1   8      137.27      116.77     38.83 o 
  -8   2   8     1143.42     1270.57     94.10 o 
  -6   2   8     3192.87     3021.04    125.19 o 
  -4   2   8       25.72       43.91     20.10 o 
  -2   2   8    12660.59    13112.60    328.37 o 
   0   2   8     2294.86     2281.47     58.18 o 
   2   2   8     1504.35     1543.08     45.10 o 
   4   2   8       17.63      -28.31     19.95 o 
   6   2   8     1552.35     1562.70     83.18 o 
  -7   3   8        0.04      -25.30     22.92 o 
  -5   3   8     2901.13     2604.13    107.85 o 
  -3   3   8     4009.10     3949.99    125.44 o 
  -1   3   8     5869.86     6696.96    122.91 o 
   1   3   8       31.25       33.19     11.75 o 
   3   3   8      289.39      345.89     24.36 o 
   5   3   8      225.22      186.51     36.82 o 
  -8   4   8     1905.32     1930.22    195.95 o 
  -6   4   8     2106.33     2125.46    103.07 o 
  -4   4   8      444.99      519.42     63.53 o 
  -2   4   8     3672.63     3718.82    115.48 o 
   0   4   8     1544.20     1444.96     40.19 o 
   2   4   8      935.39      944.49     36.14 o 
   4   4   8      601.01      573.15     38.44 o 
   6   4   8     1032.89     1139.05     74.12 o 
  -7   5   8      198.17      130.74     37.67 o 
  -5   5   8      967.98     1061.81     69.65 o 
  -3   5   8      735.48      776.70     48.55 o 
  -1   5   8     1155.46     1131.02     36.15 o 
   1   5   8     2594.34     2848.20     83.84 o 
   3   5   8      305.49      274.99     23.58 o 
   5   5   8      343.63      341.33     34.92 o 
  -6   6   8     4356.48     3971.63    150.09 o 
  -4   6   8     2294.39     2127.62    128.11 o 
  -2   6   8     1099.86     1029.78     35.33 o 
   0   6   8     6578.35     6494.66    142.80 o 
   2   6   8     6983.46     6287.78    395.07 o 
   4   6   8     2402.62     2358.60     70.65 o 
   6   6   8     1028.36     1076.53     72.37 o 
  -7   7   8       17.85       12.99     30.49 o 
  -5   7   8      203.86      138.13     30.89 o 
  -3   7   8     1050.25      888.68     52.22 o 
  -1   7   8      439.00      425.43     34.47 o 
   1   7   8     1616.56     1612.55     81.27 o 
   3   7   8      161.64      154.62     19.76 o 
   5   7   8       29.53       17.23     16.37 o 
  -6   8   8     2123.99     1996.14     86.64 o 
  -4   8   8      786.44      860.34     47.23 o 
  -2   8   8     3027.11     3036.94     96.89 o 
   0   8   8      614.02      550.33     46.54 o 
   2   8   8     2791.37     2525.83    116.80 o 
   4   8   8      949.44      945.24     43.85 o 
   6   8   8      629.60      540.98     46.84 o 
  -7   9   8       19.24       21.28     27.22 o 
  -5   9   8     1602.64     1471.39     65.81 o 
  -3   9   8      733.27      721.27     47.36 o 
  -1   9   8      174.07      241.12     23.90 o 
   1   9   8      745.91      581.43     36.63 o 
   3   9   8      223.67      239.28     44.10 o 
   5   9   8        0.01        2.92     16.29 o 
  -6  10   8      834.64      849.69     49.77 o 
  -4  10   8      713.71      776.30     41.31 o 
  -2  10   8     3820.17     3694.79    131.41 o 
   0  10   8     3261.89     3261.87     90.90 o 
   2  10   8     1346.08     1411.78     57.40 o 
   4  10   8      190.25      172.41     26.86 o 
   6  10   8      472.40      515.03     93.84 o 
  -7  11   8      320.27      305.50     42.98 o 
  -5  11   8     1072.63      973.23     56.70 o 
  -3  11   8      265.78      282.68     32.80 o 
  -1  11   8      281.87      340.68     42.89 o 
   1  11   8      401.06      411.57     53.93 o 
   3  11   8      427.43      383.49     36.95 o 
   5  11   8       28.15       21.16     19.90 o 
  -6  12   8      857.38      921.23     60.99 o 
  -4  12   8     1500.23     1809.60     62.54 o 
  -2  12   8    11336.56    11279.54    309.19 o 
   0  12   8     2557.56     2421.99     77.12 o 
   2  12   8     3603.25     3497.76    102.95 o 
   4  12   8      652.73      689.48     42.44 o 
  -5  13   8      551.92      460.55     38.44 o 
  -3  13   8     3279.82     3162.32    100.71 o 
  -1  13   8     3508.90     3116.59    124.77 o 
   1  13   8      118.08       91.05     21.50 o 
   3  13   8      219.26      214.76     33.34 o 
   5  13   8        1.13        5.75     23.98 o 
  -6  14   8       82.40       70.66     24.15 o 
  -4  14   8      114.22      236.22     38.68 o 
  -2  14   8     3696.65     3731.92    143.36 o 
   0  14   8      378.08      412.78     50.76 o 
   2  14   8     3442.11     3652.59    140.80 o 
   4  14   8      299.82      314.26     33.26 o 
  -5  15   8      186.67      146.76     31.88 o 
  -3  15   8      593.92      600.80     61.76 o 
  -1  15   8     1896.67     1875.31     97.46 o 
   1  15   8      954.74      905.26     58.15 o 
   3  15   8        0.97      -11.69     19.54 o 
  -4  16   8     1227.93     1274.59    118.19 o 
  -2  16   8      164.52       99.88     31.95 o 
   0  16   8     1434.61     1360.88    168.36 o 
   2  16   8     5665.56     5543.54    149.27 o 
   4  16   8     1708.23     1646.42     79.92 o 
  -5  17   8       15.73        4.44     24.50 o 
  -3  17   8      471.53      423.70     76.27 o 
  -1  17   8      265.59      249.08     47.98 o 
   1  17   8     1542.38     1511.14     91.26 o 
   3  17   8       39.89       44.99     25.62 o 
  -4  18   8     1253.36     1362.02     95.16 o 
  -2  18   8     1461.14     1457.48     95.18 o 
   0  18   8     1144.89     1218.52     86.61 o 
   2  18   8      548.50      549.28     64.57 o 
  -3  19   8      213.92      175.36     44.04 o 
  -1  19   8      319.94      337.61     53.31 o 
   1  19   8      707.58      726.77    121.17 o 
  -2  20   8      954.37      914.33     84.19 o 
   0  20   8     1001.41      930.13     81.57 o 
  -7   1   9     1725.97     1517.42     95.43 o 
  -5   1   9     7423.42     7032.20    213.67 o 
  -3   1   9     1402.68     1328.71     64.37 o 
  -1   1   9     6860.63     6661.56    177.28 o 
   1   1   9     1245.84     1189.01     33.90 o 
   3   1   9     2401.41     2533.59    140.94 o 
   5   1   9      348.50      372.44     87.96 o 
  -6   2   9      830.26      690.70     63.89 o 
  -4   2   9     2877.03     2687.35     93.73 o 
  -2   2   9        5.95        7.39     10.00 o 
   0   2   9     1030.32     1039.29     30.97 o 
   2   2   9      479.87      548.69     28.59 o 
   4   2   9      231.58      143.89     31.19 o 
   6   2   9      289.18      200.72     39.67 o 
  -7   3   9      221.70      271.84     48.09 o 
  -5   3   9      396.48      438.57     73.81 o 
  -3   3   9     1826.15     1582.13     89.01 o 
  -1   3   9     6280.43     6216.43    118.60 o 
   1   3   9     1056.18     1142.50     45.28 o 
   3   3   9     6728.12     6599.22    150.84 o 
   5   3   9     1709.51     1634.65    122.93 o 
  -6   4   9     1228.01     1026.27     76.14 o 
  -4   4   9      136.69      134.52     27.64 o 
  -2   4   9      126.56      125.95     29.71 o 
   0   4   9     3778.86     4056.58    101.36 o 
   2   4   9       28.52       14.77     11.56 o 
   4   4   9      179.10      185.11     26.23 o 
   6   4   9       27.64        1.18     28.62 o 
  -7   5   9      116.34       80.15     34.25 o 
  -5   5   9     3280.68     3123.24    100.82 o 
  -3   5   9     9585.39     9208.02    570.53 o 
  -1   5   9     5422.81     5486.08    108.26 o 
   1   5   9     4253.86     4159.05    104.60 o 
   3   5   9     3162.87     3069.52     77.02 o 
   5   5   9     1360.51     1363.63     78.54 o 
  -6   6   9      141.08       96.85     33.28 o 
  -4   6   9       60.21       21.67     19.34 o 
  -2   6   9      750.20      738.85     32.61 o 
   0   6   9      607.38      622.19     35.82 o 
   2   6   9       15.97       -4.08     11.40 o 
   4   6   9       77.45       51.74     26.53 o 
   6   6   9       11.95       -9.43     28.15 o 
  -7   7   9      682.84      821.22     76.86 o 
  -5   7   9     2075.68     1938.33     92.37 o 
  -3   7   9     7233.90     6965.67    198.87 o 
  -1   7   9     5931.98     5836.17    135.03 o 
   1   7   9     1249.96     1198.68     50.09 o 
   3   7   9      230.71      229.12     24.19 o 
   5   7   9      420.88      460.61     44.94 o 
  -6   8   9      603.18      668.02    144.72 o 
  -4   8   9      886.95      847.30    110.54 o 
  -2   8   9        0.14        7.08     15.90 o 
   0   8   9        5.00      -17.96     11.97 o 
   2   8   9      708.67      678.09     44.22 o 
   4   8   9      558.18      550.23     37.03 o 
   6   8   9       76.36       34.74     30.57 o 
  -7   9   9      611.80      723.49     93.23 o 
  -5   9   9     1509.03     1397.08     78.34 o 
  -3   9   9      202.47      295.97     31.66 o 
  -1   9   9      232.99      327.68     42.25 o 
   1   9   9     1313.19     1282.56     54.15 o 
   3   9   9     2485.69     2289.36     68.30 o 
   5   9   9      426.16      401.22     42.36 o 
  -6  10   9        0.94       30.48     26.02 o 
  -4  10   9       22.83       -4.38     13.14 o 
  -2  10   9       94.90       87.93     27.81 o 
   0  10   9     1535.24     1475.37     58.27 o 
   2  10   9        0.61       -4.01     15.33 o 
   4  10   9      120.56      105.67     26.51 o 
  -5  11   9     3196.77     3060.23     90.59 o 
  -3  11   9       13.15        3.87     15.27 o 
  -1  11   9      367.83      393.23     46.66 o 
   1  11   9      287.43      293.84     30.98 o 
   3  11   9     1936.99     1791.70     71.27 o 
   5  11   9       46.35       69.07     22.39 o 
  -6  12   9        2.69      -24.78     16.52 o 
  -4  12   9      345.49      313.26     36.50 o 
  -2  12   9       41.01       20.78     23.97 o 
   0  12   9        0.23      -15.11     16.76 o 
   2  12   9      634.71      633.80     45.56 o 
   4  12   9        4.43      -12.28     16.90 o 
  -5  13   9     3197.90     3546.56    118.54 o 
  -3  13   9      830.91      907.79     71.34 o 
  -1  13   9     2406.52     2693.57    117.58 o 
   1  13   9      735.44      777.24     48.24 o 
   3  13   9     2965.49     2761.39    146.43 o 
  -4  14   9       35.79       32.98     21.12 o 
  -2  14   9       58.25       22.32     23.83 o 
   0  14   9     2275.37     2239.58    136.02 o 
   2  14   9      170.66      164.24     29.67 o 
   4  14   9        0.13       -4.04     19.36 o 
  -5  15   9      845.31     1032.37     66.98 o 
  -3  15   9      388.54      302.80     48.31 o 
  -1  15   9      905.65     1006.84     77.12 o 
   1  15   9     1399.38     1557.06     89.08 o 
   3  15   9     2043.87     1823.17     82.20 o 
  -4  16   9      139.26      197.88     70.03 o 
  -2  16   9     1149.68     1037.96     84.35 o 
   0  16   9        0.23       16.16     26.60 o 
   2  16   9       84.84       58.14     43.20 o 
  -3  17   9      422.39      481.52     62.29 o 
  -1  17   9      146.29      139.48     82.68 o 
   1  17   9      788.23      875.98     76.67 o 
   3  17   9        7.94      -10.28     23.87 o 
  -2  18   9       46.61       66.14     34.07 o 
   0  18   9      313.88      341.31     63.97 o 
   2  18   9      231.66      209.26     45.52 o 
  -1  19   9      349.98      353.73     57.66 o 
   1  19   9      386.31      378.14     59.45 o 
  -6   0  10      194.92      207.55     59.58 o 
  -4   0  10     4054.63     3924.06    194.54 o 
  -2   0  10      750.72      716.13     65.90 o 
   0   0  10       19.10       23.27     15.09 o 
   2   0  10      160.10      123.19     40.24 o 
   4   0  10      372.77      384.52     64.67 o 
   6   0  10     5221.86     4887.46    239.36 o 
  -7   1  10      374.12      287.72     51.19 o 
  -5   1  10     1068.90      920.20     68.03 o 
  -3   1  10      554.95      548.48     45.11 o 
  -1   1  10        5.18        2.88     11.76 o 
   1   1  10      163.65      197.40     30.86 o 
   3   1  10      132.65      106.09     27.09 o 
   5   1  10      208.55      189.93     42.88 o 
  -6   2  10      949.00      992.61     89.80 o 
  -4   2  10     1671.66     1681.06     66.50 o 
  -2   2  10     9802.14     9847.71    207.40 o 
   0   2  10      181.40      164.75     21.68 o 
   2   2  10      537.02      548.50     47.76 o 
   4   2  10     1339.15     1426.77    184.96 o 
   6   2  10     1369.79     1247.69     82.88 o 
  -7   3  10        2.07        7.53     28.32 o 
  -5   3  10       16.36       -4.63     38.57 o 
  -3   3  10      267.35      261.61     34.46 o 
  -1   3  10     1672.01     1766.24     50.97 o 
   1   3  10      637.34      734.05     39.18 o 
   3   3  10        2.04       18.37     22.93 o 
   5   3  10      269.07      224.09     43.93 o 
  -6   4  10        7.01        2.61     23.23 o 
  -4   4  10       47.31       37.00     21.23 o 
  -2   4  10    11134.87    11796.88    207.52 o 
   0   4  10     2035.52     2136.93     68.93 o 
   2   4  10     1884.59     1815.41     55.07 o 
   4   4  10     2556.08     2490.70    105.06 o 
   6   4  10      525.28      668.33     66.62 o 
  -7   5  10        1.14       22.39     31.75 o 
  -5   5  10      952.22      968.82     71.45 o 
  -3   5  10     1120.70     1105.16     61.08 o 
  -1   5  10      190.23      232.96     25.90 o 
   1   5  10       24.57       20.51     14.04 o 
   3   5  10      232.95      259.08     31.06 o 
   5   5  10       65.14       43.44     27.71 o 
  -6   6  10       12.94        5.57     27.06 o 
  -4   6  10      256.30      163.94     51.05 o 
  -2   6  10      465.67      442.74     67.04 o 
   0   6  10     2470.59     2512.65     77.85 o 
   2   6  10     2472.79     2600.45     81.84 o 
   4   6  10      512.78      450.70     55.01 o 
  -7   7  10       27.18        0.12     28.12 o 
  -5   7  10       27.93       10.43     22.21 o 
  -3   7  10        9.35        6.80     14.13 o 
  -1   7  10     2136.99     2123.66    105.39 o 
   1   7  10     1051.90     1032.31     49.33 o 
   3   7  10      110.51       71.67     18.36 o 
   5   7  10        4.68      -20.49     23.88 o 
  -6   8  10     2794.68     2804.78    127.18 o 
  -4   8  10     1302.87     1333.99     85.94 o 
  -2   8  10     3292.40     3355.36    127.69 o 
   0   8  10     2092.00     2140.74     72.91 o 
   2   8  10     2672.72     2565.55     83.20 o 
   4   8  10      384.66      404.51     39.70 o 
  -5   9  10      602.73      611.87     58.86 o 
  -3   9  10     2403.59     2102.92     99.22 o 
  -1   9  10     2023.64     2291.15    138.39 o 
   1   9  10      260.31      246.35     30.25 o 
   3   9  10       69.37       81.24     19.31 o 
   5   9  10        9.99      -27.70     20.59 o 
  -6  10  10     2780.83     2966.34    131.45 o 
  -4  10  10     6381.77     6240.30    205.07 o 
  -2  10  10     5553.66     5728.64    188.70 o 
   0  10  10     1560.41     1640.13     73.23 o 
   2  10  10      336.51      373.29     37.15 o 
   4  10  10      159.82      202.68     34.47 o 
  -5  11  10      291.55      169.41     63.18 o 
  -3  11  10     2148.56     1983.36     99.84 o 
  -1  11  10      687.37      717.95     65.29 o 
   1  11  10       16.28       21.99     17.25 o 
   3  11  10        1.59       23.93     19.17 o 
  -6  12  10      608.67      628.43     55.64 o 
  -4  12  10     1494.43     1331.86    140.50 o 
  -2  12  10     1928.11     2010.68    175.91 o 
   0  12  10       10.98       -3.32     21.25 o 
   2  12  10       54.16       36.83     25.66 o 
   4  12  10      330.00      306.40     34.48 o 
  -5  13  10       15.58       12.95     22.00 o 
  -3  13  10       45.90       19.88     25.68 o 
  -1  13  10     1144.95     1138.81     80.33 o 
   1  13  10      881.89      839.41     52.78 o 
   3  13  10        1.32      -12.91     20.19 o 
  -4  14  10     1170.43     1225.71     88.08 o 
  -2  14  10     1884.19     1799.78     99.22 o 
   0  14  10      841.29      861.67    121.08 o 
   2  14  10     1293.30     1262.45     66.45 o 
  -3  15  10      128.58      118.29     37.48 o 
  -1  15  10      300.93      272.92     48.63 o 
   1  15  10      100.81       67.60     32.13 o 
   3  15  10       53.71       29.97     24.22 o 
  -4  16  10     1229.22     1236.71     91.89 o 
  -2  16  10      404.94      366.70     56.04 o 
   0  16  10     5085.98     5452.25    197.76 o 
   2  16  10     2438.21     2277.02     99.24 o 
  -3  17  10      131.46      170.03     44.56 o 
  -1  17  10        0.03        2.94     25.95 o 
   1  17  10       15.23       37.15     32.93 o 
  -2  18  10      780.56      942.04     86.37 o 
   0  18  10      839.49      961.32     85.68 o 
  -7   1  11      396.77      453.48     63.18 o 
  -5   1  11     2843.73     2849.74    247.09 o 
  -3   1  11      518.26      614.20     87.96 o 
  -1   1  11     2857.21     2944.51     84.19 o 
   1   1  11      462.37      439.30     43.49 o 
   3   1  11     1684.05     1696.01     84.37 o 
   5   1  11      108.88       62.91     29.25 o 
  -6   2  11       27.52       59.59     31.60 o 
  -4   2  11     2110.85     2107.85     86.60 o 
  -2   2  11       30.70       37.63     15.36 o 
   0   2  11      284.85      288.75     28.06 o 
   2   2  11      842.67      846.32     59.65 o 
   4   2  11        0.70      -14.70     21.46 o 
  -7   3  11     1392.52     1473.57    100.08 o 
  -5   3  11     3137.71     2844.79    122.77 o 
  -3   3  11     1384.98     1253.57     67.35 o 
  -1   3  11     4572.71     4764.57    119.78 o 
   1   3  11      283.89      343.48     26.74 o 
   3   3  11     1751.79     1788.23    170.20 o 
   5   3  11        5.33      -31.01     20.68 o 
  -6   4  11      332.99      249.55     48.07 o 
  -4   4  11     2297.46     1954.36     91.01 o 
  -2   4  11      204.26      195.21     25.25 o 
   0   4  11      821.31      928.70    100.51 o 
   2   4  11      752.21      756.88     56.98 o 
   4   4  11        2.78       22.75     65.81 o 
  -5   5  11     2186.99     2122.85     87.21 o 
  -3   5  11      426.24      447.08    119.68 o 
  -1   5  11      118.24      102.68     20.70 o 
   1   5  11     1125.58     1103.05     50.79 o 
   3   5  11     1669.58     1590.71     82.07 o 
   5   5  11      359.32      350.21     55.09 o 
  -6   6  11        6.95       42.29     31.90 o 
  -4   6  11      852.76      811.82     61.71 o 
  -2   6  11     1146.37     1083.35     68.15 o 
   0   6  11      343.79      361.17     33.14 o 
   2   6  11        0.55      -12.64     12.01 o 
   4   6  11        0.71       17.91     24.56 o 
  -5   7  11     1959.32     1967.57     97.98 o 
  -3   7  11      648.07      920.87     70.21 o 
  -1   7  11      487.29      476.35     60.78 o 
   1   7  11      907.00      970.95     63.42 o 
   3   7  11     1743.61     1639.17     93.38 o 
   5   7  11      911.42      911.22     73.96 o 
  -6   8  11       16.53        8.42     27.99 o 
  -4   8  11      614.60      677.62     63.60 o 
  -2   8  11      161.67      129.49     38.40 o 
   0   8  11        6.02       -3.62     15.68 o 
   2   8  11        0.95        3.13     15.57 o 
   4   8  11      180.90      131.78     40.60 o 
  -5   9  11     2431.48     2298.31    154.65 o 
  -3   9  11      731.09      825.06    119.77 o 
  -1   9  11     3161.07     3198.84    128.81 o 
   1   9  11     1745.55     1818.14     79.06 o 
   3   9  11      510.93      486.21     37.09 o 
  -6  10  11        1.04      -14.73     35.15 o 
  -4  10  11       76.74       65.77     31.68 o 
  -2  10  11      246.07      316.99     69.94 o 
   0  10  11       35.22       48.29     19.92 o 
   2  10  11      599.33      652.77     64.22 o 
   4  10  11        8.39       -3.14     20.50 o 
  -5  11  11     2597.81     2446.80    120.66 o 
  -3  11  11      462.75      583.33     61.51 o 
  -1  11  11     4468.06     4750.75    171.60 o 
   1  11  11     3795.11     3987.52    142.98 o 
   3  11  11     1223.09     1233.29     55.62 o 
  -4  12  11       79.15       37.43     45.25 o 
  -2  12  11       15.33      -16.17     21.19 o 
   0  12  11      550.75      639.17     63.59 o 
   2  12  11       50.70       24.02     22.36 o 
  -5  13  11        6.71      -11.42     31.63 o 
  -3  13  11       80.13       73.19     31.91 o 
  -1  13  11     3708.27     3662.84    154.21 o 
   1  13  11      380.30      382.15     63.79 o 
   3  13  11     1013.66      947.42     60.58 o 
  -4  14  11      125.80       87.12     36.03 o 
  -2  14  11      144.72      120.57     41.74 o 
   0  14  11     1761.96     1703.53    177.67 o 
   2  14  11     1171.57     1251.87     68.42 o 
  -3  15  11      216.36      284.52     54.92 o 
  -1  15  11     1046.79     1266.41     92.56 o 
   1  15  11     1020.83      961.85     81.98 o 
  -2  16  11      558.79      575.54     69.76 o 
   0  16  11      440.96      479.42     65.41 o 
  -1  17  11      861.60      958.23     86.86 o 
  -6   0  12     3493.00     3683.30    215.98 o 
  -4   0  12    11003.86    10322.87    410.17 o 
  -2   0  12       26.94        8.79     24.78 o 
   0   0  12     2378.70     2414.82    137.08 o 
   2   0  12     2919.59     2991.24    165.55 o 
   4   0  12     1108.51      937.74    101.93 o 
  -5   1  12      206.29      196.63     50.35 o 
  -3   1  12     3069.87     3113.12    117.84 o 
  -1   1  12        3.89       11.05     14.38 o 
   1   1  12       14.76       -0.97     17.82 o 
   3   1  12       75.12       45.79     36.29 o 
  -6   2  12      523.26      614.78     68.21 o 
  -4   2  12     2223.86     2385.41     86.71 o 
  -2   2  12      388.72      453.09     46.92 o 
   0   2  12      257.93      193.31     45.69 o 
   2   2  12     1544.41     1593.64     81.23 o 
   4   2  12     1978.08     1981.90     98.47 o 
  -5   3  12       19.01       38.23     30.19 o 
  -3   3  12      192.78      180.94     39.10 o 
  -1   3  12      194.86      153.31     24.60 o 
   1   3  12     1338.40     1319.21     71.08 o 
   3   3  12       75.28       73.60     30.40 o 
  -6   4  12      129.05      134.67     42.04 o 
  -4   4  12     2612.77     2445.30    106.30 o 
  -2   4  12     4688.15     4841.09    161.62 o 
   0   4  12      512.65      466.54     37.60 o 
   2   4  12     1256.35     1190.15     73.31 o 
   4   4  12     1590.11     1630.68    125.83 o 
  -5   5  12        1.16        8.96     19.25 o 
  -3   5  12     1113.69     1110.98     74.89 o 
  -1   5  12     1029.75     1153.32     71.15 o 
   1   5  12       54.37       55.00     19.44 o 
   3   5  12      129.47      137.82     34.17 o 
  -6   6  12      627.74      570.26     84.09 o 
  -4   6  12     4667.74     5153.35    248.14 o 
  -2   6  12     8037.97     8223.29    243.09 o 
   0   6  12     4639.64     4784.91    127.06 o 
   2   6  12     1886.92     1840.68    126.18 o 
   4   6  12      299.34      314.81     48.27 o 
  -5   7  12       37.95       68.47     31.48 o 
  -3   7  12      246.10      289.20     45.18 o 
  -1   7  12      116.47       70.81     28.06 o 
   1   7  12      389.57      418.47     38.26 o 
   3   7  12      182.92      171.76     37.30 o 
  -4   8  12      450.73      522.19     60.20 o 
  -2   8  12      734.34      797.98    101.58 o 
   0   8  12      854.50      893.21     52.63 o 
   2   8  12      635.82      694.56     48.35 o 
   4   8  12      109.27      154.81     39.81 o 
  -5   9  12       21.68       13.96     29.02 o 
  -3   9  12     1684.92     1522.17    155.53 o 
  -1   9  12      285.46      362.10     49.65 o 
   1   9  12      505.23      554.91     44.84 o 
   3   9  12       82.27       63.85     31.88 o 
  -4  10  12      519.24      474.25     60.24 o 
  -2  10  12      188.84      124.03     36.25 o 
   0  10  12       61.75       40.93     29.09 o 
   2  10  12       64.75       43.64     23.15 o 
  -5  11  12      296.61      301.41     54.51 o 
  -3  11  12        0.74        1.36     27.20 o 
  -1  11  12      656.61      634.36    130.31 o 
   1  11  12      403.14      391.93     41.50 o 
   3  11  12        0.98      -13.22     18.33 o 
  -4  12  12     1416.55     1487.38    188.74 o 
  -2  12  12      537.05      669.82     82.33 o 
   0  12  12      530.18      557.37     63.39 o 
   2  12  12      456.30      465.55     46.19 o 
  -3  13  12       92.26       45.60     47.45 o 
  -1  13  12       75.10       18.82     30.67 o 
   1  13  12     1111.23     1152.41     85.61 o 
  -2  14  12      668.48      597.90     69.96 o 
   0  14  12     1310.96     1583.34    160.36 o 
  -1  15  12        5.47       -2.14     28.61 o 
   1  15  12       41.04       45.21     35.27 o 
  -5   1  13     1623.24     1915.51    206.49 o 
  -3   1  13      769.48      741.08     59.50 o 
  -1   1  13      679.79      501.73     67.83 o 
   1   1  13      241.48      257.15    100.52 o 
   3   1  13      434.06      517.23     57.15 o 
  -6   2  13        2.03      -31.54     27.04 o 
  -4   2  13       16.42       44.41     22.96 o 
  -2   2  13       74.64       74.25     21.71 o 
   0   2  13      204.17      155.51     32.49 o 
   2   2  13      170.64      193.04     37.42 o 
   4   2  13      237.18      197.10     41.80 o 
  -5   3  13      321.28      318.90     51.50 o 
  -3   3  13       27.60       68.36     35.67 o 
  -1   3  13     3473.09     3620.60    111.85 o 
   1   3  13      447.62      466.61     51.01 o 
   3   3  13      820.60      803.78    130.13 o 
  -4   4  13        1.74        1.23     28.82 o 
  -2   4  13      457.62      455.57     53.60 o 
   0   4  13       15.98       12.48     31.63 o 
   2   4  13      476.99      477.19     53.31 o 
   4   4  13       12.19       -3.34     27.49 o 
  -5   5  13      610.93      761.68     73.99 o 
  -3   5  13       69.84      114.29     33.85 o 
  -1   5  13     2833.14     3015.83    184.87 o 
   1   5  13     3279.91     3139.71    120.28 o 
   3   5  13     1247.76     1141.99     78.90 o 
  -4   6  13      249.07      172.53     40.44 o 
  -2   6  13      383.18      417.29     50.86 o 
   0   6  13      756.32      828.56     51.35 o 
   2   6  13      222.22      223.19     42.50 o 
  -5   7  13      932.69     1051.09    112.65 o 
  -3   7  13      222.55      230.27     47.89 o 
  -1   7  13     1768.42     1818.80     93.82 o 
   1   7  13     1625.64     1760.38     93.94 o 
   3   7  13      868.14      741.94     87.43 o 
  -4   8  13       11.22        4.09     26.52 o 
  -2   8  13     1356.02     1387.65     86.54 o 
   0   8  13      404.68      313.91     55.00 o 
   2   8  13      137.32      117.52     41.56 o 
  -3   9  13      637.67      660.16     77.15 o 
  -1   9  13     1719.50     1689.77     95.16 o 
   1   9  13      255.00      266.23     40.35 o 
   3   9  13      223.41      230.63     45.54 o 
  -4  10  13       71.01       93.20     36.96 o 
  -2  10  13       26.16       31.89     27.53 o 
   0  10  13      121.70      100.52     35.34 o 
   2  10  13       13.32        9.73     23.25 o 
  -3  11  13      620.63      678.12     98.68 o 
  -1  11  13     1230.30     1303.24     91.41 o 
   1  11  13       20.14       21.78     28.45 o 
  -2  12  13      218.05      228.91     47.46 o 
   0  12  13        3.86       12.71     42.09 o 
  -1  13  13     4005.13     4156.22    171.69 o 
   1  13  13        4.77       22.28     30.78 o 
  -4   0  14      432.27      506.30     84.35 o 
   0   0  14     2065.43     2005.35    134.62 o 
   2   0  14      147.23      169.06     56.06 o 
  -5   1  14      166.26      212.38     51.93 o 
  -3   1  14       15.60      -42.70     28.47 o 
  -1   1  14      713.21      723.16     83.30 o 
   1   1  14       48.72       42.68     26.05 o 
   3   1  14        8.87       37.97     26.75 o 
  -4   2  14     1804.03     2069.14    155.88 o 
  -2   2  14      210.20      210.45     40.72 o 
   0   2  14     3389.09     3387.17    127.99 o 
   2   2  14      723.47      670.52     78.03 o 
  -5   3  14        1.16       -2.96     30.17 o 
  -3   3  14      932.02     1022.78     75.27 o 
  -1   3  14       42.78       35.15     36.73 o 
   1   3  14        0.12      -22.77     21.59 o 
   3   3  14      479.75      527.38     62.12 o 
  -4   4  14     1817.73     1756.86    131.98 o 
  -2   4  14      595.94      644.00     60.34 o 
   0   4  14      702.29      861.29     91.21 o 
   2   4  14      579.64      533.65     58.82 o 
  -3   5  14        2.98       35.33     28.55 o 
  -1   5  14      380.68      326.99     47.95 o 
   1   5  14      777.52      797.79     83.39 o 
  -4   6  14     1211.94     1450.39     94.70 o 
  -2   6  14       38.49       37.02     27.96 o 
   0   6  14        6.00      -26.19     29.88 o 
   2   6  14       79.23       82.02     33.29 o 
  -3   7  14       47.42       13.59     27.15 o 
  -1   7  14       43.09       80.39     33.14 o 
   1   7  14       47.84      -10.72     38.14 o 
  -4   8  14      928.91      899.67     80.43 o 
  -2   8  14      653.10      591.78     64.39 o 
   0   8  14     1270.22     1369.70    121.52 o 
   2   8  14      542.24      405.30     55.71 o 
  -3   9  14       50.28       34.02     31.07 o 
  -1   9  14      704.62      799.07     74.16 o 
   1   9  14       27.24      -10.20     26.35 o 
  -2  10  14      738.74      976.58     82.97 o 
   0  10  14     2357.69     2471.59    123.02 o 
  -1  11  14        2.79       21.74     29.87 o 
  -3   1  15     1223.21     1290.80    130.05 o 
  -1   1  15      161.56      165.25     39.87 o 
   1   1  15      914.10      753.74    105.53 o 
  -4   2  15       64.73       22.49     50.44 o 
   0   2  15        0.09       30.76     29.69 o 
  -3   3  15      922.70     1140.72    123.90 o 
  -1   3  15     2653.11     3074.19    171.34 o 
   1   3  15       85.50      187.89     41.38 o 
  -2   4  15        0.13       -0.35     43.58 o 
   0   4  15        0.62        1.65     24.65 o 
  -3   5  15     1851.11     1993.10    107.66 o 
   1   5  15      611.30      601.77     62.62 o 
  -2   6  15       28.44       39.66     30.94 o 
   0   6  15      295.67      235.31     59.40 o 
  -1   7  15     1733.41     1844.11    101.59 o 
  -2   8  15       90.55        9.43     64.58 o 
                                                 
